# Supplementary material for: Characterization of 4-Coumarate-CoA Ligase (4CL) Genes in Wheat Uncovers Ta4CL91’s Role in Drought and Salt Stress Adaptation
Source: Plants (Basel). 2025 Apr 25;14(9):1301. doi: 10.3390/plants14091301 (PMC12073920; doi:10.3390/plants14091301)
Supplement: Supplementary file 1 [file plants-14-01301-s001.zip]

Archive with 5 entries (5 files):
- Fig. S1.pdf
- Fig. S2.pdf
- Table S1.xlsx
- Table S2.xls
- Table S3 .xlsx
