# Supplementary material for: Characterization of 4-Coumarate-CoA Ligase (4CL) Genes in Wheat Uncovers Ta4CL91’s Role in Drought and Salt Stress Adaptation
Source: Plants (Basel). 2025 Apr 25;14(9):1301. doi: 10.3390/plants14091301 (PMC12073920; doi:10.3390/plants14091301)
Supplement: Supplementary file 1 [file plants-14-01301-s001.zip › Table S1.xlsx]

## Sheet: 小麦4CL命名加蛋白序列文件table
Table S1. Identified 4CL gene family protein sequences in wheat.
Ta4CL1	MQHAAQDPSAAAFYSAAAGLYASAHPPVPLPADPGLSLVPHIFSRLPLGPPPPHSPPCLLDAATAASLSRADFRRLVSSLARGLRGAHDIRAGAFVLLVLPNSLAFPVAFLAVLGAGGVATTMNPSSSRAEIADRLRDTAPSLVLASPDNAAKLPPSAAPVVLVPETFHPTPSAGHEFAPFRALLDSDADDLPSAEVGQDDAAAVLYSSGTSGRSKGVVLTHRNLIAMVELFVRFEASQYARPACDNVYLAALPMFHVYGLSLFAAGLLSLGSTVVVMRRFDVGEAVRAVHRYKVTHLPLVPPIMAALLRAKATGASSLDSLVQVSSGAAPLSGKLVQDFIKAFPHVDFIQGYGMTESTAVGTRGFNTSKHKKYASVGLLAPNMHAKIVDLETGLCLPP…
Ta4CL2	MDSLPKRDANYVPLSPITFLQRAASVYADRTSLVYGNTIFTWRQTYERCCRLAAALQQLGVMKKDVVSVLAPNTPALYEMHFAVPMAGAVLNAINTRLDATAAAGIIKHADPKLLFVDYQYMCLATESLRDGEAAGSISPLLVVIDDLNKPEETRIGELHYEQLVERGDPEQRPPRSVDDEWDAITLNYTSGTTSSALKGVVYSHRGAYLSTVGLLLQWGVGSEPVYLWSLPMFHCNGWTLTWGVAARGGVNVCIRTPAADDMYAALSAHGVTHMCGAPVLLNILVEARREPLLHAVEVLTGGAPPPAALLERVERLGFNVTHAYGMTEATGSAMVCEWRERWNALPTSTRARLKARQGVSALSLADAAVVNNIDTMQSVPRDGTALGEIMLRGNSIMK…
Ta4CL3	MDLNFSSTARSAALAAAAAAMQDAAHDPSAATFYSTAAGLYASTHPPVPLPSDPGLSLVPHIFSRLPLGPPPHSPPCLLDAATAASLSRADLRRLVSSLAHGLRRAHNIRAGAVVLLVLPNSVAFPVAFLAVLAVGGVATTMNPSSSRAEIADRLRDTAPSLVLTSPENAEKLPRSAAPVVLVPETFHRTPSAGHEFAPFRALLDSDADDFPSAEVGQEDAAAVLYSSGTSGRSKGVVLTHRNLIAMVELFVRFEASQYARPACDNVYLAALPMFHVYGLSLFAAGLLSLGSTVVIMRRFDVGEAVRAIHRYKVTHLPLVPPIMAALLRAKSTGASSLDSLVQVSSGAAPLSGKLVQDFIKAFPHVDFIQGYGMTESTAVGTRGFNTSKHKKYASVGLL…
Ta4CL4	MQDAAHDPSAATFYSAAAGLYASTHPPVPLPADPGLSFVPHIFSRLPLGSAPPHSPPCLLDAATAASLSRADLRRLVSSLARGLRRAHNVRAGSVVLLVLPNSVAFPVAFLAVLAAGGVATTMNPSSSRAEIAERLRDTAPSLVLASPENAAKLPPSAAPVVLVPETFNPTPSAGHEFAPFRALLDSDADDFPSAEVGQEDAAAVLYSSGTSGRSKGVVLTHRNLIAMVELFVRFEASQYARPACDNVYLAALPMFHVYGLSLFAAGLLSLGSTVVVMRRFDVGEAVRAVHRYKVTHLPLVPPIMAALLRAKATGASSLDSLVQVSSGAAPLSGKLVQDFIKAFPHVDFIQGYGMTESTAVGTRGFNTSKHKKYASVGLLAPNMHAKIVDLETGLCLPP…
Ta4CL5	MGSLPEQQQQQVVFRSTLPDIVIPDHLPLHDYVFERLAERRDRACLIDGATGETLTVGDVHRLSRRVAAGLYSLGVRNGSTVMLLLPNCVEFALAFLAASRLGAATTTANPLHTPPEIAKQAAASRATLVVTEPAFVAKVRGLAGVVIVATGDGAEGCASFSDLAAADDSALHEAPIDVASDVVALPYSSGTTGLPKGVMLSHRGLVTSVAQLVDGDNPNLHLREDDVVLCVLPMFHVYSLHSILLCGLRAGAALVVMKRFDTVKMMQLVERHGITIAPLVPPIVVEMAKGDAMDRHDLSSVRMVISGAAPMGKELQDIIHAKLPNAVLGQGYGMTEAGPVLSMCMAFAKEPSPVKSGACGTVVRNAELKIVDPETGVCLGRNQPGEICIRGRQIMKGY…
Ta4CL6	MTQPNLTYIPLVLATHKNCVTATSMPSSSSRHSSSKPLISTNSSKAAAFQLTTAHQASHNRQRSMGDAAIAVMEEEGEQEHIFRSRFPPVAVPDGVTVPDFVLAGAEAYADKVALVEAAPGGRSYTYGEVARDVARFARALRSVGIRKGHVVVVALPNLAVYPVVSLGVMAAGAVFSGVNPRSLAAEIRKQVEDSEARLVVANEVAYDKVKDVGVPVIGIGEQGLMAGAISWDELLAAADRTGPPVVPLEPVQQSDLCALPYSSGTTGVSKGVMLSHRNLVSNLCSSMFAVGTELLGQVVTLGLMPFFHIYGITGICCATLRHKGTVVVMDRFDLRTFLGALVAHRVMFAPLVPPVMLAMVKNPIADEFDLSGLALKSVMTAAAPLAPDLLAAFQRKFP…
Ta4CL7	MGASDRLAVAAARPRHAAPCAATVLGEPLPASDDHGLVHPSADFAAQALVSSPQQYLEMYQRSIDDPAGFWSEIAETFYWKQKWSPEEVCNENLDVTKGPIKIEWFKGGKTNICHNAVDRYVEAGDGAKIAMYWEGNEPDQDGKLTYSELLDKVCQLANYLKSVGVEKGDAVVIYLPMLMELPIAMLACARIGAVHSVVFAGFSADAIAQRITDCKPKVVITCNAVKRGQKLIPLKDIVDASLVESAKNGVTVGICLTYENQLAMKKEDTQWIAGRDVWWQDVVPNFPTRCDVEWVDAEDPLFLLYTSGSTGKPKGVLHTTGGYMVYAATTFKHAFDYKPTDIYWCTADCGWITGHSYVTYGPLLNGATVLVYEGAPNYPDPGRCWDIVDKYGVTIFYT…
Ta4CL8	MEKLGANPANSCPLTPLGFLERAATVYGDCPSVVYGGTVFTWSQTHRRCLRLASALASLGVSRRDVVSVLLPNVPAMYEAHFGVPMSGAVLNSINTRLDARTVSVLLRHSGSRLILVDPALVPVLDEALRLLPPGHPAPRVVLVEDPQEKDFSPAPAAALTYERLLEMGDPEFKWVRPASEWDPMILNYTSGTTSAPKGVVHCHRGIFVVTMDSLVSWSVPEQPTYLWTLPMFHANGWSFPWGMAVVGGTNVCLRRVDAAEVYDTIARRGVTHLCGAPVVLNMLANAPEGVRRPLPGKVHILTAGAPPPAAVLGRTEAIGFDVSHGYGLTETAGLVLLCAWKGEWNKLPASERARLKARQGVRTPGMAEVDIVDGETGRSVPRDGATMGEIVLRGGCVT…
Ta4CL9	MEKLGANPANSCPLTPLGFLDRAATVFGGCPSVVYGGAVFTWSQTYRRCLRLASALSALGVSRLDVVSVLLPNVPAMYEAHFGVPMSGAVLNTINTRLDARTVAVLLRHSGSRLVFVDPALLPLLHDALRLLPPGHAAPRVVLVDDPHEKDQLPPAPATDLTYERLLETGDPEFKWVRPTSEWDPMVLNYTSGTTAAPKGVVHCHRGIFLVTMVSLVDWAMPPRPKFLWTLPMFHANGWSFPWGMAVVGGTNVCLRRVDPKDVYAAITDHGVTHLCGAPVVLRMLANAPEGLRRPLPGKVRIMTAGSPPPAAVLHRVEAMGFEVSHGYGLTETGGHVVSCAWKGEWNKLPASERARLKARQGVRTPGMAEVDIVDADTGRSVPRDGATMGEIVLRGGCV…
Ta4CL10	MDKLPKRPANYVPLSPVGFLPRASAVYGDRTSVVYGRLKFTWSQTHERCRRLAAALVSLGVRKNNVVSVLAPNVPATYEMHFAVPMAAAVLNAINTRLDAKAVAVILRHAQAKVLLVDYEYVRLAHDALQIVADAGAPVPLVAVIDDIERPTGVRLGLFKLEYEALVSNGDPAAELPLLADEWDAVALNYTSGTTSAPKGVVYSHRGAYLNTMGQLLSWGVGNEPVYLWTLPMFHCNGWALTWGMAARGGVNVCIRQNRAADVYRAISDYGVTHMCCAPVVFNILLEGEARRLAAPVHVLTGGAPPTAALLDRVERIGFKVTHSYGLTEATGPAMACEWRHQWDLLPLPERSRLKARQGVSVLSLADASVVDSNTMGSVPRDGNSLGEIVLRGSSLMKG…
Ta4CL11	MDALTLTSLLKAAAAAFPDRRAIAVHAKIDLTHAALDALVDAAAARLAAGPDGLRPGQTVALCFPNTVELVVVFLAVIRARGVAAPLNPAYTQDEFEFYLSDSGARLLVTGADGNAPAQAAAAKLGLPHAVAATLTDAAGPLGLTGLVEGNPAPQNNGTLQHKEENEPSDVALFLHTSGTTSRPKGVPLTQRNLAASVQNIRAVYRFAETDATVVTLPLFHVHGLMCALLSSLASGASVALPAAGRFSASTFWADMLAAGATWYTAVPTIHQIILDRHASRPEPRYPALRFVRSCSASLAPVILERLEAAFGAPVLEAYAMTEASHMMTSNPLPQDGARKPGSVGRAAGSLEVAVLDEAGNHVPAGERGEVCIRGPNVTAGYKTADPGANEAAFLHGWF…
Ta4CL12	MGSLPEQQQVVFRSTLPDIAIPDHLPLHDYVFERLAERRDRACLIDGATGETLTVGDVHRLSRRVAAGLYSLGVRHGSTVMLLLPNCVEFALAFLAASRLGAATTTANPLHTPPEIAKQAAASRATLVVTEPAFVAKVRGLAGVTVVATGDGAEGCASFADLAAADDSALPEAPIDVANDVVALPYSSGTTGLPKGVMLSHRGLVTSVAQLVDGDNPNLHLREDDVVLCVLPMFHVYSLHSILLCGLRAGAALVVMKRFDTVKMMELVERHGITIAPLVPPIVVEMAKGDALDRHDLSSVRMVISGAAPMGKELQDIIHAKLPNAVLGQGYGMTEAGPVLSMCMAFAKEPSPVKSGACGTVVRNAELKIVDPETGLCLGRNQPGEICIRGRQIMKGYLD…
Ta4CL13	MTQPNLTYIPLVLATHKNCVTATSMPSSSSRHSSKPLVSTNSSKAAAFQLTTAHQASHNHQRSMGDAAIAVMEEEGEQEHIFRSRFPPVAVPDGVTVPDFVLAGAEAYADKVALVEAAPGGRSYTYGEVARDVARFARALRSVGIRKGHVVVVALPNLAVYPVVSLGVMAAGAVFSGVNPRSLAAEIRKQVEDSEARLVVANEVAYDKVKDVGVPVIGIGEQGLMAGAISWDELLAAADRTGPPVVPLEPVQQSDLCALPYSSGTTGVSKGVMLSHRNLVSNLCSSMFAVGTELLGQVVTLGLMPFFHIYGITGICCATLRHKGTVVVMDRFDLRTFLGALVAHRVMFAPVVPPVMLAMVKNPIADEFDLSGLALKSVMTAAAPLAPDLLAAFQRKFPG…
Ta4CL14	MAQYIYATTARCCCSSARAHPAIPLQAPAPAPSPSRSPLRWRSAMGASDRLAVAAAKPRHAAPCAATVLGEPLPASDDHGLVHPSPHFAAQALVSSPQQYLEMYQRSIDDPAGFWSEIAETFYWKQKWSPEEVCTENLDVTKGPIKIEWFKGGKTNICHNAVDRYVEAGDGAKIAMYWEGNEPDQDGKLTYSELLGKVCQLANYLKSVGVEKGEAVVIYLPMLMELPIAMLACARIGAVHSVVFAGFSADAIAQRIIDCKPKVVITCNAVKRGLKLIALKDIVDASLVESAKNDVTVGICLTYENHLAMKKEDTQWIAGRDVWWEDVVPNFPTRCDVEWVDAEDPLFLLYTSGSTGKPKGVLHTTGGYMVYAATTFKHAFDYKPTDIYWCTADCGWITG…
Ta4CL15	MRSAAAMEKLGANPANSCPLTPLGFLERAAVVFADCPSVVYRATVFTWSQTYRRCLRLASALSALGVSRRDVVSVLLPNVPAMYEAHFGVPMSGAVLNTINTRLDARGVAVLLRHSGSRLVFVDPALLPLLDDALRLIPPEHPAPRVVLVEDPHEKEKDQFPPAPATDLTYERLLEMGDPEFKWVRPTSEWDPMVLNYTSGTTAAPKGVVHCHRGIFLVTMVSLVDWTVPPRPTFLWTLPMFHANGWSFPWGMAVVGGTNICLRRVDAKDVYAAITDHGVTHLCGAPVVLSMLANASEGVRKPLHRKVRIMTAGSPPPAAVLHRAEALGFEVSHGYGLTETGGHVVSCAWKGEWNKLPASERARLKARQGVRTPGMAEVDIVDADTGRSVPRDGATMGE…
Ta4CL16	MEKLGANPANSCPLTPLGFLERAATVYGDCPSVVYGGTVFTWSQTHRRCLRLASALASLGVSRRDVVSVLLPNVPAMYEAHFGVPMSGAVLNSINTRLDARTVSVLLRHSGSRLILVDPALVPVLDEALRLLPPGHPAPRVVLVEDPQEKDFSPAPAAALTYEKLLEMGDPEFKWVRPASEWDPMILNYTSGTTSAPKGVVHCHRGIFVVTMDSLVSWSVPEQPTYLWTLPMFHANGWSFPWGMAVVGGTNVCLRRVDAAEVYDTIARRGVTHLCGAPVVLNMLANAPEGVRRPLPGKVQILTAGAPPPAAVLGRTEAIGFDVSHGYGLTETARLVLLCAWKGEWNKLPASERARLKARQGVRTPGMAEVDIVDGETGRSVPRDGATMGEIVLRGGCVT…
Ta4CL17	MEALTLTSLLKAAAAAFPDRRAIAVHGKIDLTHAALDALVDAAAARLAAGAHGLRPGQTVALCFPNTVELVVVFLAVIRARGVAAPLNPAYTQDEFEFYLSDSGARLLVTGADGNAPAQAAAAKLGLPHAVAATLTDAAGPLGLTGLAGDIQDNHPAPQNNGTVHQDGGNEPSDVALFLHTSGTTSRPKGVPLTQRNLAASVQNIRAVYRFAETDATVVTLPLFHVHGLMCALLSSLASGASVALPAAGRFSASTFWGDMLAAGATWYTAVPTIHQIILDRHASLPEPRYPALRFVRSCSASLAPVILERLEAALGAPVLEAYAMTEASHMMTSNPLPQDGARKPGSVGRAAGSLEVAVLDEVGSQVPAGERGEVCIRGPNVTAGYKTADPGANEAAFL…
Ta4CL18	MGSLPEQQQVVFRSTLPDIAIPDHLPLHDYVFERLAERRDRACLIDGATGETLTVGDVHGLSRRVAAGLHSLGVRHGSTVMLLLPNCVEFALAFLAASRLGAATTTANPLHTPPEIAKQAQASRATLVVTEPAFVAKVRGLAGVTVVATGDGAEGCASFADLAAADDSALPEAPIDVASDVVALPYSSGTTGLPKGVMLSHRGLVTSVAQLVDGDNPNLHLREDDVVLCVLPMFHVYSLHSILLCGLRAGAALVVMKRFDTVKMMELVERHGITIAPLVPPIVVEMAKGDAMDRHDLSSVRMVISGAAPMGKELQDIIHAKLPNAVLGQGYGMTEAGPVLSMCMAFAKEPSPVKSGACGTVVRNAELKIVDPETGLCLGRNQPGEICIRGRQIMKGYLD…
Ta4CL19	MTQPNLTYIPLVLATHKNCVTATSMPSSSSRHSSKPLISTNSSKAAAFQLTTAHQASHNHQRSMGDAAIAVMEEEGEQEHIFRSRFPPVAVPDGVTVPDFVLAGAEAYADKVALVEAAPGGRSYTYGEVARDVARFARALRSVGIRKGHVVVVALPNLAVYPVVSLGVMAAGAIFSGVNPRSLAAEIRKQVEDSEARLVVANEVAYDKVKDVGVPVIGIGEQGLMAGAISWDELLAAADRTGPPVVPLEPVQQSDLCALPYSSGTTGVSKGVMLSHRNLVSNLCSSMFAVGTELLGQVVTLGLMPFFHIYGITGICCATLRHKGTVVVMDRFDLRTFLGALVAHRVMFAPVVPPVMLAMVKNPIADEFDLSGLALKSVMTAAAPLAPDLLAAFQRKFPG…
Ta4CL20	MAQYIYATTARCCCSSARALPLHAPALAPSSSRSPLRWRSAMGASDRLTVAAAKPRHAAPCAATVLGEPLPASDDHGLVHPSADFAAQALVSSPQQYLEMYQRSIDDPAGFWSEIAETFYWKQKWSPEEVCTENLDVTKGPIKIEWFKGGKTNICHNAVDRYVEAGDGAKIAMYWEGNEPDQDGKLTYSELLDKVCQLANYLKSVGVEKGDAVVIYLPMLMELPIAMLACARIGAVHSVVFAGFSADAIAQRITDCKPKVVITCNAVKRGQKLIPLKDIVDASLVESAKNGVTVGICLTYENQLAMKKEDTQWIAGRDVWWQDVVPNFPTRCDVEWVDAEDPLFLLYTSGSTGKPKGVLHTTGGYMVYAATTFKHAFDYKPTDIYWCTADCGWITGHSY…
Ta4CL21	MRSAADMEKLGANPANSCPLTPLGFLERAATVFGGCPSVVYRGTVFTWSQTYRRCLRLASALSSLGISRLDVVSVLLPNVPAMYEAHFGVPMSGAVLNTINTRLDARTVAVLLRHSGSRLVLVDQALLPLLDDALRLLPTEHPAPRVVLVEDPHEKDQLRPAPATDLTYERLLETGDPEFKWVRPTSEWNPMILNYTSGTTAAPKGVVHCHRGIFLVTMMSLVDWAVPPRPTFLWTLPMFHANGWSFPWGMAALGGTNVCLRRVDAPSVYSAIADHRVTHLCGAPVVLAMLANAPEGVRKPLHRKVRIMTAGSPPPAAVLHRVEAMGFEVSHGYGLTETGGHVVSCAWKGEWNKLPASERARLKARQGVRTPGMAEVDIVDVETGCSVPRDGATMGEIV…
Ta4CL22	MEKLGANPANSCPLTPLGFLERAATVFGDCPSVVYRGTVFTWSQTYRRCLRLASALDVVSVLLPNVPAMYEAHFGVPMSGAVLNTINTRLDARTIAAGPRRTARRARRGYPRPREGSWVRPTSEWDPMVLNYTSGTTAAPKRVVHCHRGIFVVTMVSLVDWAVPPRPTFLWTLPMFHANGWSFPWGMAVVGGTNVCLRRVDAKNVYAAITDHEITHLCGAPVVLSMLANAPEGVRKPLHSKVRIMTAGSPPPAAVLHRVEALGFELSHGYGLTETGGHVVSCAWKGEWNKLPASERARLKARQGVRTPGKAEVDIVDADTGRSVPREGSTMGEIVLRGGCIMLGYLNDSEATKAAIRDDGWFYTGDVGVMHPDGYLEIRDRSKDVIISGGENISSVEVE…
Ta4CL23	MEKLGANPANSCPLTPLGILARAAVVFADCPSVVYRATVFTWSQTYRRCLCLASALSALGVSRRDVVSVLLPNVPAMYEAHFGVPMSGAVLNTINTRLDARTVAVLLRHSGSRLVFVDPALLPLLDDALLLLPSEHSAPRVVLVEDPHEKDQFPPAPATDLTYERLLEMGDPEFKWVRPASEWDPMVLNYPSGTTAAPKGVVHCHRGIFLVTMVSLVDWAVPPRPTFLWTLPMFHANGWSFPWGMAVVGATNVCLRRVDPKDVYAAITDHGVTHLCGAPVVLSMLANAPEGVRKPLHRKVRIMTAGSPPPAAVLHRAEALGFEVSHGYGLTKTGGHVVSCAWKGEWNKLPASERARLKARQGVPTPGMAEVDILDGETSRSVPWDGATMGEIVLRGGCV…
Ta4CL24	MRRAAAMEKLGANPANSCPLTPLGFLERAATVFGDCPSLVYHGTVFTWSQTYRRCLRLASALSALGVSRRDVVSVLLPNVPAMYEAHFGVPMSGAVLNTINTRLDARTVAVLLRHSGSRLVFVDPVLVALLDDALCLLPPEHPAPRVVLVEDPHEKDQFPPASATDLTYERLLEMGDPEFKWVRPTSEWDPMVLNYTSGTTAAPKGVVHCHRGIFLVTMVSLVDWAVPPRPTFLWTLPMFHANGWSFPWGMAVGGGTNVCLRRVDAMDVYAAIADHGVTHLCGAPVVLAMLANPPEGVRKPLHRKVRIMTAGSPPPAAVLHRVEAMGFEVSHGYGLTETGGHVVSCAWKGEWNKLPASERARLKARQGVRTPGMAEVDIFDADTGRSVPRDGATMGEIV…
Ta4CL25	MYEAHFGVPMSGAVLNSINTRLDARTVSVLLRHSGSRLILVDPALVPVLDEALRLLPPGHPAPRVVLVEDPHEKDFSPAPAAALTYEKLLEMGDPESRWVRPASEWDPMILNYTSGTTSAPKGVVHCHRGIFVVTMDSLVSWSVPEQPTYLWTLPMFHANGWSFPWGMAVVGGTNVCLRRVDAAEVYDTIARRGVTHLCGAPVVLNMLANAPEGVRRPLPGKVQILTAGAPPPAAVLGRTEAIGFDVSHGYGLTETAGLVLLCAWKGEWNKLPASERAGLKARQGVRTPGMAEVDIVDGETGRSVSRDGATMGEIVLRGGCVTMGYFKDEDATKAAIRDDGWFYTGDVGVMHPDGYLEIRDRSKDVIISGGENISSVEVESLLYGHPAVNEAAVVARPD…
Ta4CL26	MPWQRPSPRVTCSAPICSVLSPLPNIQEIGARGRRRLKLASASDPAAMEKLGANPANSCPLTPLGFIERAATVYGDCPSVVYGGTVFTWSQTHRRCLRLASALASLGVSRRDVVSALLPNVPAMYEAHFGVPMSGAVLNSINTRLDARTVSVLLRHSGSRLILVDPALVPVLDEALRLLPPGHPAPRVVLVEDPQEKDFPPAPAAALTYERLLEMGDPEFRWVRPASEWDPMILNYTSGTTSAPKGVVHCHRGIFVVTMDSLVSWSVPEQPTYLWTLPMFHANGWSFPWGMAVVGGTNVCLRRVDAAEVYDTIARRGVTHLCGAPVVLNMLANAPEGVRRPLPGKVQILTAGAPPPAAVLGRTEAIGFDVSHGYGLTETAGLVLLCAWKGEWNKLPASE…
Ta4CL27	MDKLPKRPANYVPLSPVGFLPRASAVYGARTSVVYGRLKFTWRQTHERCRRLAAALVSLGVRKNDVVSVLAPNVPATYEMHFAVPMAAAVLNAINTRLDAKAVAVILRHAQAKVFFVDYEYVRLAHDALQIVADAGAPVPLVAVIDDIDRPTGVRLGLFKLEYEALVRKGDPAAELPSLEDEWDAVALNYTSGTTSAPKGVVYSHRGAYLNTMGQLLSWGVGNELVYLWTLPMFHCNGWTLTWGVAARGGVNVCIRENRAADLYRAISDYGVTHMCCAPVVFNILLAGEAPRLAAPVHVLTGGAPPTAALLDRVERIGFKVTHSYGLTEAGPALACEWRDKWDLLPLPERSQLKARQGVSILSLADANVVLDDDTMSSVPRDGKSLGEIVLRGSSLMKG…
Ta4CL28	MDKLPKRPANYVPLSPVGFLPRASAVYGDRTSVVYGRLKFTWSQTHERCRRLAAALVSLGVRKNDVVSVLAPNVPAMYEMHFAVPMAAAVLNTINTRLDAKAVAVILRHAQAKVLFVDYEYVRLAHDALQIVADAGAPVPLVAVIDDIDRPTGVRLGLFKLEYEALLSKGDPAAELPSLADEWDAVVLNYTSGTTSAPKGVVSSHRGAYLNTMGQLLSWGVGNEPVYLWTLPMFHCNGWTLTWGMAARGAVNVCIRQNRAADVYRAISDYGVTHMCCAPVVFNILLEGEARRLTAPVHVLTGGAPPTAALLDRVERIGFKVTHSYGLTEATGPAMACEWRHQWDLLPLPERSRLKARQGVSVLSLADANVVDDNTMSSVPRDGKSLGEIVLRGSSVMKG…
Ta4CL29	MDALTLTSLLKAAAAAFPDRRAIAVHAKIDLTHAALDALVDAAAARLAAGPDGLRPGQTVALCFPNTVELVVVFLAVIRARGVAAPLNPAYTQDEFEFYLSDSGARLLVTGADGNAPAQAAAAKLGLPHAVAATLTDAAGPLDLAGLAGDIQDNNPAPQNNGTVQHQEENEPSDVALFLHTSGTTSRPKGVPLTQRNLAASVQNIRAVYRFAETDATVVTLPLFHVHGLMCALLSSLASGASVALPAAGRFSASTFWADMLAAGATWYTAVPTIHQIILDRHASRPEPRYPALRFVRSCSASLAPVILERLEAAFGAPVLEAYAMTEASHMMTSNPLPQDGARKPGSVGRAAGSLEVAVLDEAGSQVPAGERGEVCIRGPNVTAGYKTADPGANEAAFL…
Ta4CL30	MRAQGWARGRAVARLMTPFNCPTAHASSPHLLLPRLLLLRSSSSYTLLPSRLRRQFASDASSSPASVDNTRQSSRTFMEVVLEVFKHGSAHGARAAIRADQKSYSLVQLISSALDVHNILCRKHDGKDSSVNGANATGFLCGARIGIVAKPSPEFVAGIFGTWLSGGVAVPLALSYPEVELLHVMNDSDISMVLSTKEHHDIMESISTKCSTRYSLLPTVESIPPKIDAQEPLSSVVTSSVSSLMAEIDTLKKIKGDDPALILYTSGTTGKPKGVVHTHEGILSQVQILTEAWGYQSEDQFLHCLPLHHVHGLFNALFAPLYSGSVVEFLPKFSVRGVWQRWRESYPNDGSKNDEAITVFTGVPTVYTRLLQGYDSMNPDQQSACSYAAKQLRLMMCGS…
Ta4CL31	MAEPAAAPAGIDPRSGFFAATRTFHSVRSASAGALPPEALPVTAAAYAFSLLASPLPDRPALVDASTGIAVSYPSFLAAVRSLAGGLWSSLGLRPGDVALVVAPSRLDVPVLHFALMSIGAVVSPANPASTPEEYAHQVALSRPVVAFAAPEVAAKLPAHVRSVVLGSDAYERLVSACAGSAPPPMAVKQSDTAAVLYSSGTTGRVRAVAITHRNLIALMCTHSENRKRAAAEATEAGEEPPPPAVTLLPLPLFHVFGFMMVLRSVSMGDTTVLMERFDFGAVLRAIERYRVTLLPAAPPVLVAMIKSEEARRHDLSSLLVIAVGGAPLGREVAERFAAIFPSVQIVQGYGLTESSGAVAGTVRPEESMKYGSAGKLGSRLQAKVVDPATGEALGPGQR…
Ta4CL32	MAETAAAAAPEGINPRSGYCAATRTFHSLRSASAGALPPESLPVTAAAYAFSLLASPLPDRPALVDASTGIAVSYPSFLAAVRSLAGGLWSFLGLRPGDVALVVAPSRLDVPVLHFALMSIGAVVSPANPASTPEEYAHQVALSRPVVAFAAPEVAAKLPGHLRCVVLGSDAYKSLASAGAGSAPPPVAVKQSDTAAVLYSSGTTGRVKAVAITHRNLIALICAHAENRERVAAEATEAGEEPPPPAVTLLPLPIFHVFGFMMVLRSVSMGETAVLMERFDFGAALRAIERYRATLLPAAPPVLVAMIKSEEARRRDLSSLLVIGVGGAPLGREVAERFVAVFPNVQIVQGYGLTESSGSVASTVGPEESKAYGSVGKLASHLQAKIVDPSTGEALGPG…
Ta4CL33	MSSSGHGAVDARTGYCAATKSFLSLRGPLPLPPADVPLTFPAFALSLLPSPLPAHPALLDAATGEAVSYPAFLSQVRALVGALRSRVVPLGRGDVAFVLAPARLDVPVLYFALLAVGAVVSPANPALTAGEVSRLVCLSGASFAFAVSSTAGKLPAGLPTTLLDSPHFRSLLHSDHGENQSAPLDAGAVCQSATATVLYSSGTTGRVKAAAVPHRSFIVRAAGLRALHLQGKSRKANERTLIGAPMFHTMGFFFTLNGLAQGITTVVMTEAAARAGLRGMLEAAQRWEVTEIMAAPPVVLGMTKERCRLTSLLRVICGGAPLPRSAAEQFPRRFPQVDLCMGYGATEAGGISLMIDRDECSRIGSSGRISHNVEAKIVDIVTGEPLSIGQKGELWVRGP…
Ta4CL34	MRAQAWARGGAVARLMTPFNCPTAHASSPDLLLPRLLLLRSSSSCSSYSILPTLLRRQFASDTSTSPASVDNTRQSSRTFMEVVREVFKHGSAHGARAAIRADQKSYSLVQLISSALDVHNILCRKHDGKDSSVNGAKGTGFLCGARIGIVAKPSPEFVAGIFGTWLSGGVAVPLALSYPEVELLHVMNDSDISMVLSTKEHHEIMESISTKCSTRYSLLPPVESIPPKIDAQEPLSSVLTSSVSSLMAEIDTLQKIKGDDPALILYTSGTTGKPKGVVHTHDGILSQVQILTEAWGYQSEDQFLHCLPLHHVHGLFNALFAPLYSGSVVEFMPKFSVRGVWQRWCESYPNHGSKNDEAITVFTGVPTVYTRLLQGYDSMNPDQQSACSYAAKQLRLMM…
Ta4CL35	MPEPAAAPAGIDPRSGFCAATRIFHSLRSSSAGSLPPESLPVTAAAYAFSLLASALPGRPALVDAATGIAVSYPSFIASVRSLAGGLWSSLGLRPGDVAFVVAPSRLKVPVLHFALMSIGAVVSPANPASTPEEYAHQVALSRPVVAFAAPEVAEKLPASVSCVVLGSDAYETLASVGAGAAPPPVVVKQSDTAAVLYSSGTTGRVKAVAITHRNLTALMCTHAENRKRVAAEATEAGEEPPPPAVTLLPLPLFHVFGFMMVLRSVSMGDTAVLMERFEFGAVLRAIERYRVTLLPAAPPVLVAMIKSEEARRHDLSSLLVIAVGGAPLGREVAERFAAVFPSVQIVQGYGLTESSGSVAATIGPEESMAYGSVGKLASHLQGKIVVPATGEALGPGQR…
Ta4CL36	MAETAAAAAATAEGIDPRSGYCAATRTFHSLRSASAGALPPESLPVTAAAYAFSLLASPLPDRPALVDAATGIAVSYPSFLAAVRSLAGGLWSSLGLRPGDVALVVAPSRLDVPVLHFALMSIGAVVSPANPASTPEEYAHQVALSRPVVAFAAPEVAAKLPAHVRCVVLGSDAYRSLASAGAGSAPPPVAVKQSDTAAVLYSSGTTGRVKAVAITHRNLIALICGHAENRERVAAEATEAGEEPPPPAVTLLPLPLFHVFGFMMVLRSVSMGETAVLMERFDFGAALRAIERYRATLLPAAPPVLVAMIKSEEARRRDLSSLLVIGVGGAPLGREVAERFVAVFPNVQIVQGYGLTESSGSVASTVGPEESKAYGSVGKLASHLQAKIVDPSTGEALG…
Ta4CL37	MSSSAHGAIDARTGYCATTKSFISLRGPLPLPPADVPLTFPAFALSLLPSPHPAHPALLDAATGEAVSYPAFLSQVRALVGALRSRVVPLGRGDVAFVLAPARLDVPVLYFALLAAGVVVAPANPALTAGEVSRLVSLSGASFAFAVSATAAKLPAGLPTILLDSPHFRSLLHSDHGENESAPLDAGAVCQSATATILYSSGTTGRVKAAAVPHRSFIARAAGLRALHVKVKSRKANERTLIGAPMFHTMGFFFTLNGLAQGSTTVVMTEAAARAGLRGMLEAARRWEVTEIMAAPPVVLGMTKDGCRLTSLVRVICGGAPLPGSVAEQFPRRFPHVDLCMGYGSTEAGGISLMIDRDECSRIGSSGRISHNVVAKIVGILTGEPLSVGQKGELWVRGP…
Ta4CL38	MRAQAWARGGAVARLMTPFNCPTAHASSPHLLLPRLLLLRSSSYSLLPSRLRRQFASDSSTSPASVDSTRQSSRTFMEVVREVYKHGSAHGARAAIRADQKSYSLVQLISSALDVHNILCRKHDGKDSSVNGAKGCGARIGIVAKPSPEFVAGIFGTWLSGGVAVPLALSYPEVELLHVMNDSDISMVLSTKEHHGIMESISTKCSTRYSLLPTVESIPPKIDAQEPLSSVVTSSVSSLMAEIDTLKKIKGDDPALILYTSGTTGKPKGVVHTHEGILSQVQILTEAWGYQSEDQFLHCLPLHHVHGLFNALFAPLYSGSVVEFLPKFSVRGVWQRWRESYPNDGSKNDEAITVFTGVPTVYTRLLQGYDSMNPDQQSACSYAAKQLRLMMCGSSALPS…
Ta4CL39	MAEPAAAPTGIDPRSGFCAATRTFHSVRSSSADALPPESLPITAAAYAFSLLASPLPDRPALVDAATGIAVSYPFIIASVRSLAGGLWSSLGLRPGDVALVVAPSRLEVPVLHFALMSIGAVVSPANPASTPEEYAHQVALSRPVVAFAAPEVADKLPAHVSCVVLGSDAYESLSSAGAEAAPPPVAVKQSDTAAVLYSSGTTGRVKAVAITHRNLIALMCTHAENRKRAAAEATDAGKEPPPPAVTLLPLPLFHVFGFMMVLRSVSMGDTAVLMERFDFGAVLRAIERYRVTLLPAAPPVLVAMIKSEEARRHDLSSLLVIAVGGAPLGREVAERFAAVFPSVQIVQGYGLTESSGAVAGTVRPEESMKYGSAGKLGSRLQAKIVDPTTGEALGPGQR…
Ta4CL40	MANTAAAAAATAEGIDPRSGYCAATRTFHSLRSASTGALPPESLPVTAAAYAFSLLASPLPDRPALVDAATGIAVSYPSFLAAVRSLAGGLWSSLGLRPGDVALVVAPSRLDVPVLHFALMSIGAVVSPANPASTPEEYAHQVALSRPVVAFAAPEVAAKLPGHLRCVVLGSDAYTRLASAGAGSAPPPVAVKQSDTAAVLYSSGTTGRVKAVAITHRNLIALICAHAENRERVAAEATEAGEEPPPPAVTLLPLPLFHVFGFMMVLRSVSMGETAVLMERFDFGAALRAIERYRATLLPAAPPVLVAMIKSEEARRRDLSSLLVIGVGGAPLGREVAERFVAVFPNVQIVQGYGLTESSGSVASTVGPEESKAYGSVGKLASHLQAKIVDPSTGEALG…
Ta4CL41	VPRSRMSSSGHGAVDARTGYCAATKSFLSLRGPLPLPPADVPLTFPAFALSLLPSPLPAHPALLDAATGETVSYPAFLSQVRALVGALRSRALLLGRGDVAFVLAPARLDVPVLYFALLAVGAVVAPANPALTAGEVSRLVSLSGASVAFAVSATAAKLPAGLPTILLDSPHFRSLLHSDHGKNESTPLDTGAVCQSATATILYSSGTTGRVKAAAVPHRSFIARAAGLRALHLKVKSRKADERTLIGAPMFHTMGFFFTLNGLAQGSTTVVMTEAAARAGLRGMLEAARRWEVTEIMAAPPVVLGMTKDGCRLSSLARMICGGAPLPGSVAEQFPRRFPHVDLCMGYGSTEAGGISLMIDREECSRIGSSGRIFHNVVAKIVDIVTGEPLSVGKKGLW…
Ta4CL42	MSRAASRTPSTEPRAGTPPDSPSSTRATAGAASPAATSYPPSPRSPAASPPRFLALPRTTPATTGPQAAWIDTGEARARCLGWWGCTPRRQRSTSPRSSLCSGVSHEDDVLKGCSCPVLRLNGDIRQGFDDVVGGDELVWPCERERPREFCYVMFTSGSTGRPKGVCGTEKGLLNRFLWMQRRNPLCSDDVLLFKTSVSFVDHLQEFLSAVLTSTTLVIPPIDWRANPTSLANLIKTYRISRMTIVPSLMEMILPAMEKNISCGYNSLKILVFSGEILSLVLWKRVREILPETTVVNLYGTTEVSGDCTFFDCKDLPAILECEEITSVPIGFPIANCEVVLVTHAGMADEGEICVSGACLFNGYLAEFLMSNHTEGSESSTYYKTGDYARRLKAGELVF…
Ta4CL43	MATTTAAAPAAGYGADGVYRSLRPPARIPSDPGLSVADLLLRRADACPDAPALIDAATGRALTFAGLRSAVLTTAVALASRAGVRPGDAVLLLAPNCVLYPVCFFAVTAAGAVASTANPLYTPREIAKQASDARAKLVVTVAELLPKVAALRLPVILLDDAAPPATADVTVTLYSDLVSGADESAYRRPPTKQGDTAGLLYSSGTTGESKGVVLTHRNFIAAATMVTSDQDERGEPPNVFLCFLPMFHIFGLSVLTFAQLQRGNAVVVMSGFAMDSVMRAVQQHRVTHVFCVPPVMIALAKHGRAGKHDLSSLRFIGSGAAPLGRDVMEAVARNFPDAEIVQGYGMTETCGIISLEYPEKGQARQFGSTGTLVVGVEAKVVDVETQKHLPPSQLGEICI…
Ta4CL44	MAAERDIDDLPRNAANYTALTPLWFLERAALAHPARASLVHGALRYTWADTYRRCRRLASALARRSVGHGSTVAVIAPNIPAIYEAHFGVPMAGAVVNCVNIRLNAPTVAFLLEHSSAEVVMVDQDFFSLAEDSLRIIADQKKGSFKKPLVIVIGDHTCDPSALQDALRTGAIEYEKFLETGDPEFAWKPPQDEWKSIALGYTSGTTSSPKGVVLHHRGAYLMSLSGALVWKMNDGAVYLWTLPMFHCNGWCYTWALAAICGTSICLRQVTAKAIFSAIANQGVTHFCGAPVVLNTLINAPPADTILPLPRVVDVMTAGAAPPPSVLAAMSKLGFRVSHTYGLSETYGPSTVCAWKPEWDILPDDERARLQARQGIRYVGLEGLDVVDPKSMAPVPADG…
Ta4CL45	MGSEGPGHGFGSGAAERDIDDLPRNDANYTALTPLWFLERAALAQPDRASVVHGPVRYTWAETYRRCRRLASALARRSVGHGCTVAVIAPNVPAVYEAHFGVPMSGAVVNCVNIRLNAETIAFLLDHSVAEVVMVDQEFFTLAEESLKIVSEKKKQNFQPPILIVIGDPTCEPKSLQYALGQGAIEYEEFLKTGDPEFNWKPPKDEWQSIALGYTSGTTSSPKGVVLHHRGAYLMALSVAMVWGMPEGAVYLWTLPMFHCNGWCYTWALAAFCGTSICLRQVSTKAIYTGIAKQGVTHFCAAPVVMNNLINAPASETFLPLPRVVNVMLAGAAPTPSLLAALSIRGFRVTHTYGLSETYGPSTLCVWKPEWDDLPLEERSRLHCRQGIRYTALEGLDVV…
Ta4CL46	MSSALAERSGAIDARTGYRATTRSFVSLRPPLPLPPADAPLTFPAFALSLLPSPLPAHPALLDAATGEAVSYPAFLSQVRALVGALRSRAVPLGRGDVAFVLAPARLDVPVLYFALLAVGVVVSPANPALTAGEVARLVALSGASVAFAVSSTAAKLPAGLPTILLDSPHFRSLLHSDQGENDPAPLDTGAVCQSATATIQYSSGTTGRVKAAALPHRSFIAQAAGFHARHVRPRKVNERTLMGAPMFHSMGFFFALNGLAQGLTTVVMTDAATRAGLRGMLEAAQRWEVTEMTVAPPVVLGMTKDRCRLTSLVRVVCGGAPLPTSVAEQFRRRFPHVDLCMGYGSTEAGGISLMIDRDECSRVGSAGRISHNVEVKIVDIVTGEPLPVGRKGELCVRG…
Ta4CL47	MPSPAAVDPLSGYCAVTRTFHSLRAPIPLPPPSPPLSFPAFAFSLLPSPLPAHAAFLDAATGEAVPFPAFLGQVRALATALRAHLHISRGDVAFVLAPPSLHIPVLYFALMAVGAVVSPANPALTAGELAHLAALSKPSVAFAVSSAAGKLPPGLSAVLLDSPRFSSFLHGPGDALVMDAAVMHQSDPAAILYSSGTTGSAKAVVLTHRNLMATRVLPGPAPPGEVLMLTVPLFHVYGFVFCLRPVMAAQTLVLHTAGRFDTRGVLAAVGRFRVTRLALAPPALLAIVRAAEDDESVAASAATLQVVLCGGASLSPELVRRFSHKFPHVFVSQGYGLTETTAGFCRSTGVEESRRIGSVGRLSPGAEAKIIDPATGHALPPGLPGELWVRGPFVMQGYL…
Ta4CL48	MPSTAAVDPLSGYCAVTRTFHSLRAPIPLPPPSLPLSFPAFAFSLLPSPLPSHAAFLDAATGEAVPFPAFLGQVRALATALRAHLHISRGDVAFILAPPSLHIPVLYFALMAVGAVISPANPALTTGELAHLAALSKPSVAFAVSSAASKLPPGLSAVLLDSPRFSSFLHGPGDALVMDAPVIYQSDPAAILYSSGTTGSAKAVVLTHRNLMTTRVLPGPAPPDEVLMLTVPIFHVYGFVLCLRPVMAAQTLVLHTARRFDTRVVLAAVGRFRVTRLALAPPALLAIVRTAEDDKSVTASAATLQVVLCGGASLSPELIRRFSHKFPHVFVSQGYGLTETTAGFCRSIGVEESRRVGSVGRLSQGAEAKIIDPGTGDALPPGVPGELWVRGPFVMEGYL…
Ta4CL49	MSSALAERSGAIDARTGYCATTRSFVSLRPPLPLPPADVPLTFPAFALSLLPSPLPAHPALLDAATGEAVSYPAFLSQVRALVGALRSRAVPLGRGDVAFVLAPARLDVPVLYFALLAVGVVVSPANPSLTAGEVARLVSLSGASVAFAVSSTAAKLPAGLPTILLDSTHFRSLLHSDQGENESAPLDTGAVCQSATATIQYSSGTTGRVKAAALPHRSFIAQAAGFHARHVRSRKVNERTLMGAPMFHSMGFFFTLNGLAQGFTTVVMTAVATRAGLRGMLEAAQRWEVTEMTAAPPVVLGITKDRCRLTSLVRVICGGAPLPTSVAEQFRRRFPHVDLCMGYGSTEAGGISLMVDRDECSRVGSAGRISHNVETKIVDIITGEPLSVGRKGELCVRG…
Ta4CL50	MSSAHGGAMDARSGYCATTKSFRSLRPPLPLPPADVPLTFPAFALSLLPYPLPAHPALLDAATGESVSYPAFLSQVRALAAALRSRALPVGRGDVAFVLAPTRLDVPVLYFALLAVGVAVSPANPALTAGEVSRLVSLSGASVAFAVSSTAAKLPAGLPTVLLDSPHFRSLLNNDQGENESAPLDAGAVRQSATATIQYSSGTSGRVKAVALSHRSFIAMGAGLHAQHVKSRKGVERNLMSAPMFHSMGFSSVLNGLAQGLTMVVITAAAARAGLRGMLEAAERWEVTEIMAAPPLLLGITKDRCRLKSLVRVVCGGAPLPTSVAEQFRRRFPHVDLRTGYGSTEAGVVSVMVDRDECSHVGSAGRIFHGIEAKIIDIVTGEHLSIGQKGELCLRSPFI…
Ta4CL51	MAAERDIDDLPRNAANYTALTPLWFLERAALAHPARASVVHGAVRYTWADTYRRCRRLASALARRSVGHGSTVAVIAPNIPAIYEAHFGVPMAGAVVNCVNIRLNAPTVAFLLEHSSAEVVMVDQEFFSLAEDSLRIIADQKKGSFKKPIVIVIGDHTCDPSALQDALRTGAIEYEKFLETGDPEFAWKPPQDEWKSIALGYTSGTTSSPKGVVLHHRGAYLMSLSGALVWKMNDGAVYLWTLPMFHCNGWCYTWTLAAICGTSICLRQVTAKAIFSAIANQGVTHFCGAPVVLNTLINAPPADTILPLPRVVDVMTAGAAPPPSVLAAMSKLGFRVSHTYGLSETYGPSTVCAWKPEWDILPDDERARLQARQGIRYVGLEGLDVFDPKSMAPVPADG…
Ta4CL52	MATTTAAAPAPAAGYGADGVYRSLRPPARIPSDPGLSVADLLLRRAEACPSAPALIDAATGRALTFAGLRSAVLTTAVALASRAGVRPGDAVLLLAPNCVLYPVCFFAVTAVGAVASTANPLYTPREIAKQASDARVKLVVTVAELLPKVAALRLPVILLDDAASVATAAPPATANVTLYSDLVSGADESAYRRPPTKQGDTAGLLYSSGTTGESKGVVLTHRNFIAAATMVTSDQDERGEPPNVFLCFLPMFHIFGLSVITFAQLQRGNAVVVMSGFAMDSVMRAVQQHQVTHVFCVPPVMIALAKHGRAGKYDLSSLKFIGSGAAPLGRDVMEVVAKNFPDAEIVQGYGMTETCGIISLEYPEKGQARQFGSTGTLVVGVEAKVVDVETQNHLPPSQ…
Ta4CL53	MDQLPKLAANYAPLSPVGFLPRANAVYGDRASLVYGRVRFTWSQTHERCRRLASSLLLTLGVRKNDVVSVLAPNVPALYEMHFAVPMAGAVLNTVNTRLDAAAVAAILRHAEAKLFFVDYDYVRLASDALQLLAAAGAPVPLVSVIDDLDRPTGVRLGELEYEALVAHGDPTVELPQLQDEWDAVTLNYTSGTTSAPKGVVYSHRGAYLSTTSLLMSWEVGTEPVYLWTLPMFHCNGWTFTWGMAARGGVNVCIRENRATEVYRAISRYGVTHMCCAPVVFNILLEGGDATARLAKPVNVLTGGAPPPAALLERVEKIGFNVTHAYGLTEATGPALACEWRAQWDNLPISERARLKARQGVSVLSLADADVVTDDDTMVRVPRDGKTLGEIVLRGSSIM…
Ta4CL54	MATAAVHPWSGYCAATGAFRSKRAEVPLPADRDLDVVTFLASRRHSGVVALVDASTGRRTTFAELWRAVAGAATALAAPPFGLRKGHVALILSPNSVHFPVAALAAMSLGAVVTTANPLNTAAEVAKQVADARPVLAFTTRDLLPKLPRAADGLRVVLLESSSSPAPADAADPRIVATIDEISATTPDPARRRDRVTQDDQATLLYSSGTTGPSKGVVATHRNLISMVQIVMNRFRLEDSDTTETFLCTVPMFHVYGLVAFATGLLGCGATIVVLSKFELPEMLRCISAYGVTYLPLVPPILVAMVAHPKPLPLGNLRKVLSGGAPLSKELIEGFREKYPQVEILQGYGLTESTAIGASTDSAEESRRYGTAGLLSPNTEAKIVDPETGEALPVNRTGE…
Ta4CL55	MEGSVKCDANYTPLTPLSFLERAALVYGARTAVVFGDKEYSWRDTRERCLAGASALARLGVGRRDVVAVLAANTPAMYELHFSVPMTGGVLCTLNTRHDAAMVSVLLSHSEARVFLVESQFFAVARDALAVLADAGASLPLLVTIADGDGIGSDGVPEYEALLRSAPRGFGIRWPADECDPISLNYTSGTTSRPKGVIYSHRGAYLNTLAAALGNEMPTMPVYLWTVPMFHCNGWCMVWATAAQGGTSVCMAGSLAPKTVFEHIVRHRVTNMGGAPTVLSMLVNAPASEQRPLPVKVRVSTGGAPPPPHILAKMDELGFNVVHGYGLTETYGPATLCVWKPEWDVLPAAERARIRARQGVPHVMLEGLEIKDPATMESVPSDGRTVGEVMLRGNTVMSG…
Ta4CL56	MTAVTHVLRGLLRHHRTISGIGSVQLIRHYYSTPSSSYYNPSQDFARARASTLSSPPWCRPLASPPSPTGVVSLSFFSSLVGRDQEEVEVLDMERGTVRCAANYVPLTPLSFIERAAAVYGERPAVVYAGRRSTTWREVRERCVRVAAALATRFGVARGDVVAVLSPNVPAMYELHLAVPMAGAVLCTLNTRHDAAMVSTLLKHSDAKVFLVESSLLGVGRDALQRLAVSRSAAANIPVLVTISDDSDPIDPDLCENEYEALIKSAPSHFDIRWPANELDPITLNYTSGTTSRPKGVLYNHRGVYLNTIATVLAYDITPMPTYLWTVPMFHGNGWSMTWAVAMQGGTNICLRHFTARVIFDSIARHGVTHMGGAPTVLNMIVNAPAADPRPPSGKTVVR…
Ta4CL57	MRAAPRLLLRRRPLPRRSSGSAHQHRALTFSPPRRRCACQGSPSSGLEEQEEFEVLDAESGTVRCAANYAPLTPLSFIERAAAVYGDRPAVVYGESWSCTWSEVWERCLRVAAALATRFGVARGDVVAVLSPNVPAMYELHFSVPMAGAILCTLNTRHDAAMVSALLKHSGAKVLFVESGLLDVGRAALNNLAGDESSATALPVLITISHDGDCINSAYTDYESLIREAPLGFDIRWPLNELDPIALNYTSGTTARPKGVIYSHRAAYLNTIATALTYNITVTPTYLWTVPMFHAKGWNLSWGIAMQGGTNVCLRRFTAKVIFDKISQHKVTHMGGAPTVLNMIVNAPTGDRKPLPVIVHIMTGGAPPPPSILYGMEELGFIVYQMYGLTEIGPATINT…
Ta4CL58	MQVGCLHPVACVILLLTPSLSLSLSHAMSSSRAAMLRRLITHRHRSIVSVCDGIGSPQRQLTRHRYSNPHQGYSNPTPDLAGARAFTSLLSTPWPCRPRASLSSLSFFSSLAGRGEDQEVEGLDMDAGTVRCAANYAPLTPLSFIERAAAVYGDRPAVVYGEARRRTWREVRERCVRVAAALAARFGVARGDVVAVLSPNVPAMYELHFAVPMAGAVLCTFNTRHDAPMVSALLKHSGAKVFLVESSLLHVGRAALKRIADSESNAASIPVLVTISDDAGQDSGRAADYDYEGLIKSAPSAFDIRWPADELDPITLNYTSGTTSRPKGVVYNHRGAYLNTIGTVLAYDITPMPTYLWTVPMFHCNGWHLPWGVAMQGGTNVCLRHFTAAVIFDTIERHG…
Ta4CL59	MDAGTVRCTANYAPLTPLSFVERAAAVYSDRTAVVYGEARRRTWREVRERCVRVAAALAARFGVARGDVVAVLSPNVPAMYELHFAVPMVGAVLCTFNTRHDAPMVSALLKHSGAKVFLVESSLLDVGTAALKRLTNSEPGAASIPVLVTISDDAGQDSGRAANYDYEGLIKSAPSEFDIRWPADELDPITLNYTSGTTSRPKGVVYNHRGAYLNTIGTVHAYDITPMPTYLWTVPMFHCNGWHLLWGVAMQGGTNVCLRHFTASVIFDSIVRHGVTHMGGAPMVLNMIVNAPAADRRPLPGMVRVMTGSAPPQPRVLAGMEELGFGVYHIYGLTETYGPAIVCAWMPEWDALPAEERAQLKARQGFHHVAMEEVDVKDPATMESVSRDGEAVGEVMFR…
Ta4CL60	MPSAAAVDPQSGYCAVTRTFHSLRAPIPLPPPSPPLSFPAFAFSLLPSPLPAHAAFLDAATGEAVPFPAFLGQVRALATALRAQLHISRGDVAFVLAPPSLHIPVLYFALMAVGAVVSPANPALTTGELAHLAALSKPSVAFAVSSAAGKLPPGLSAVLLDSPRFLSFLHGPGDALAMDAAVIYQSDPAAILYSSGTTGSAKAVVLTHRNLMTTRVLPGPAPPDEVLMLTVPLFHVYGFVFCLRPVMAAQTLVLHTARRFDTRAVLAAVGRFRVTRLALAPPALLAIVRAAEDDKSVAASAATLQVVLCGGAALSPELIRRFSHKFPHVFVSQGYGLTETTAGFCRSIGVEESRRIGSVGRLSPGAEAKIIDPGTGDALPPGVPGELWVRGPFVMEGYL…
Ta4CL61	MSSALAERGGAIDARTGYRATTRSFVSLRPPLPLPPADAPLTFPAFALSLLPSPLPAHPALLDAATGEAVSYPAFLSQVRALVGALRSRAIPLGRGDVAFVLAPARLDVPVLYFALLAVGVVVSPANPALTAGEVARLVALSGASVAFAVTSTAAKLPAGLPVVLLDSTHFRSLMHDDQGENDSAPLDAGAVCQSATATIQYSSGTTGRVKAAALPHRSFIAQAAGFHARHVRSRKVNERTLMGAPMFHSMGFFFALNGLAQGLTTVVMTDAATRAGLRGMLEAAQRWEVTEMTAAPPVVLGITKDRCRLTSLARVICGGAPLPTSVAEQFRRRFPHVDLCMGYGSTEAGGISLMIDRDECSRVGSAGRISHNVEAKIVDIVTGEPLPVGRKGELCVRG…
Ta4CL62	MSSAHGGAMDARSGYCTTTKSFRSLRPPLPLPPADVPLTFPAFALSLLPSPLPAHPALLDAATGDAVSYPAFLSQARALAAALRSRALPLPLGRGDVAFVLAPSRLDVPVLYFALLAVGAAVSPANPALTAAEVSRLVSLSGASVAFAVSSTAAKLPAGLPTVLLDSPHFRSLLHCNQGDNESSAPLDAGAVRQSATATIQYSSGTSGRVKAVALSHRSLIATGAGLHAHHVKSRKGVERNLMSAPMFHSMGFSSVLNGLAQGRTMVVMTDAAARAGLRGMLEAAERWEVTEITAAPPMVLAITRDRYRLKSLVRVVCGGAPLPTPVAEQFRRRFPHVDLRTGYGSTEAGAVSLMVDRDECSHVGSAGRINHNVEAKIVDIVTGEPLSVGQKGELCLRG…
Ta4CL63	MGSEGPGHGFGSGAAERDIDDLPPNDANYTALTPLWFLERAALAQPDRASVVHGPVRYTWAETYRRCRRLASALARRSVGHGSTVAVIAPNVPAVYEAHFGVPMSGAVVNCVNIRLNAETIAFLLDHSVAEVVMVDQEFFTLAEESLKIVSEKKKQNFRPPTLIVIGDPTCEPKSLQYALGQGAIEYEEFLKTGDPEFNWKPPKDEWQSIALGYTSGTTSSPKGVVLHHRGAYLMALSVAMVWGMPEGAVYLWTLPMFHCNGWCYTWALAAFCGTSICLRQVSTKAIYTGIAKQGVTHFCAAPVVMNNLINAPASETFLPLPRVVNVMVAGAAPTPSLLAALSIRGFRVTHTYGLSETYGPSTVCAWKPEWDDLPLEERSRLHCRQGIRYTALEGLDVV…
Ta4CL64	MAAERDVDDLPRNAANYTALTPLWFLERAALAHPARASLVHGALRYTWADTYRRCRRLASALARRSVAHGSTVAVIAPNIPAIYEAHFGVPMAGAVVNCVNIRLNAPTVAFLLEHSSAEVVMVDQEFFSLAEDSLRIIADQKKGSFKKPLVIVIGDHTCDPSALQDALRTGAIEYEKFLETGDPEFAWKPPQDEWKSIALGYTSGTTSSPKGVVLHHRGAYLMSLSGALVWKMNDGAVYLWTLPMFHCNGWCYTWTLAAICGTSICLRQVTAKAIFSAIANQGVTHFCGAPVVLNTLINAPPADTILPLPRVVDVMTAGAAPPPSVLAAMSKLGFHVSHTYGLSETYGPSTVCAWKPEWDILPDDERARLQARQGIRYVGLEGLDVVDPKSMAPVPADG…
Ta4CL65	MATTTAAAPAAGYGADGVYRSLRPPARIPADPGLSVADLLLRRADACPSAPALIDATTGRALTFAALRSAVLTTAVALASRAGVRPGDAVLLLAPNCVLYPVCFFAVTAAGAVASTANPLYTPREIAKQASDARVKLVVTVAELLPKVAALRLPVILLDDAAPPATADVTLYSDLVSGADESAYRRPPTKQSDTAGLLYSSGTTGESKGVVLTHRNFIAAATMVTSDQDERGEPPNVFLCFLPMFHIFGLSVLTFAQLQRGNAVVVMSGFAMDSVMRAVQQHRVTHVFCVPPVMIALAKHGRAGKYDLSSLKFIGSGAAPLGRDVMEVVARNFPDAEIVQGYGMTETCGIISLEYPEKGQARQFGSTGTLVVGVEAKVVDVETQNHLPPSQLGEICIRG…
Ta4CL66	MDQLPKLAANYAPLSPVGFLPRANAVYGDRASLVYGRVRFTWSQTHERCRRLASSLLLTLGVRKNDVVSVLAPNVPALYEMHFAVPMAGAVLNTVNTRLDAAAVAAILRHAEAKLFFVDYDYVRLASDALQLLAAAGAPVPLVAVIDDLDRPTGVRLGELEYEALVAHGDPTVELPQLQDEWDAVTLNYTSGTTSAPKGVVYSHRGAYLSTTSLLMSWEVGTEPVYLWTLPMFHCNGWTFTWGMAARGGVNVCIRENRPAEVYRAIARYGVTHMCCAPVVFNILLEGGDATARLAKPVNVLTGGAPPPAALLERVEKIGFNVTHAYGLTEATGPALACEWRAQWDNLPISERARLKARQGVSVLSLADADVVTDDDAMARVPRDGKTLGEIVLRGSSIM…
Ta4CL67	MATAAAAADPRSGYCAATGAFRSKRAEVPLPAGRDLDVVTFLASRRHSGVVALVDASTGRRTTFAELWRAVAGAATALAAPPFGLRKGHVALILSPNSVHFPVAALAAMSLGAVVTTANPLNTAAEVAKQVADARPVLAFTTRDLLPKLPRAADGLRVVLLESSSSPAPADPRIVATIDEISATAPDPARRRDRVTQDDQATLLYSSGTTGPSKGVVATHRNLISMVQIVMNRFRLEDSDTTETFLCTVPMFHVYGLVAFATGLLGCGATIVVLSKFELPEMLRCISAYGVTYLPLVPPILVAMVAHPKPLPLGNLRKVLSGGAPLSKELIEGFREKYPQVEILQGYGLTESTAIGASTDSAEESRRYGTAGLLSPNTEAKIVDPDTGEALPVNRTGEL…
Ta4CL68	MDLIRLIRLLPLSALHQPYLAWIAPEIPFLEGIAMEGSVKCDANYTPLTPLSFLERAALVYGARTAVVFGEKEYSWRDMRERCLAGASALARLGVGRRDVVAVLAANTPAMYELHFSVPMTGGVLCTLNTRHDAAMVSVLLSHSEARVFLVESQFLGVARDALALLAGAGAIPPLLVMIADDDGGGDRDGVLEYEALLRSAPGGFEIRWPADECDPISLNYTSGTTSRPKGVIYSHRGAYLNTLATALANEMPTMPVYLWTVPMFHCNGWCMVWATAAQGGTSVCMAGSLAPKTVFEHIVRHRVTNMGGAPTVLSMLVNAPASEQRQLPVKVRISTGGAPPPPHILAKMDELGFNVVHGYGLTETYGPATLCVWKPEWDALPAAERARIRARQGVPHVM…
Ta4CL69	MSSSRAALLRRLVTHRHRSIVSVCDGIGSPQPQLIRHHYSNPHRGYSNPTPDLAGARAFTSLPSTPWPCRPRASLSSLSFSSLVGRGGDQEEEAEVLDMDAGTVRCAANYAPLTPLSFIERAAAVYGDRAAVVYGEARRRTWREVRERCVRVAAALATRFGVARGDVVAVLSPNVPAMYELHFAVPMAGAVLCTFNTRHDAPMVSALLKHSGAKVFLVESSLLDVGRAALKRLADSESNAASIPVLVTISDDAGPGEASGCAADYEGLIKSAPSEFDIRWPANELDPITLNYTSGTTSRPKGVVYNHRGAYLNTIGTVLAYDITPMPTYLWTVPMFHCNGWHLPWGVAMQGGTNVCLRHFTAAVIFDSIARHGVTHMGGAPTVLNMILNAPTADRKPLP…
Ta4CL70	MTKLGPNPANSCPLTLLRFLERAATAYRDCPSVVYHDTVYTWSQTFRRCLRLASALVSIGIARRDMQFGVPMSGAILNNINTRLEARTVSVLLHHSGSKLVFVDPPSLQLLPPEHPAPRVVIAEDPHEKELLPAPATALTYEGLLEKGDPDSAWVRPANEWEPMILNYTFGTTSAPKGVLHCHRGIFLITLDSLVDWAMPARPTYLWTLPMFHVNGWSFPWGVAVVGGTNVCLRRVGVADVYAAISRHGVTHLCGAPVVLNMLANAPEAVRKTLPGKVEILTGGAPPPAAVLHRTEAIGFKVRHGYGLCETAGLATSCVWNAEWDKLPASERARLKARQGVCTPATAEVDVVDGERGRSVPRDGSTVGEVVIRGGCVMQGYFNDKAATRAAIRRDGWFY…
Ta4CL71	MDSLPKRDANHVPLSPVTFLPRAAAVYADRTSVVCGGTAFTWRQTHDRCLRLSAALQALGVARNDVVSVLAPNTPALYEMHFAVPMAGGVINAINTRLDGAGVAAILRHATPKLLFVDYQYIRVATDALKSVASSSLPLLVVIDDIDAPTGARVGELEYEGLVARGDPDRHPPREVVDEWDAVALNYTSGTTSAPRGVVYSHRGAYLSTVGLLLQWGVGHEPVYLWSLPMFHCNGWTFTWGIAARGGANVCVRAPTADAMYSAIADHGVTHMCVAPVLFNVLLDANRNPLPRAVEVLTGGAPPPAALLERVERLGFHVTHAYGMTEATGPAMVCEWRERWDALPAPERAALKARQGVSAISLAGADIKNLKTMASVPRDGATLGEIVLRGSSVMKGYYK…
Ta4CL72	MENLPKRPANYVPLSPVGFLPRAGAVYGDRTSVVYRRLRFTWSQTYVRCRRLAAALLSLGVRKNDVVSVLAPNVPAMYEMHFAVPMAAAVLNTVNTRLDAKAVAAILRHSQAKVLFVDYDYVRLANDALQVVADAGAPVPLVAVIDDIDRPTGVRLGVGELEYEALVSGGDPAAELPSFADEWDAVTLNYTSGTTSAPKGVVTHSYGLTEATGPALACEWRHEWDLLPLPERSRLKARQGASVLSLADANVVDSNTMASVPRDGKSMGEIALRGSSIMKGYLDNPEANDKAFKGGWFMTGDVGVVHPDGYIEVKDRSKDVIISGGENIYSKEVEEVLLQHQAVADAAVVAMPHPHWGETPCAFLVTSNKATGVCEDEVIAFCRKRMARFMAPSKVVVVD…
Ta4CL73	MDQLPKLAANYAPLSPVGFLPRANAVYGDRASLVYGRVRFTWSQTHERCRRLASTLLLTLGVRRNDVVSVLAPNVPALYEMHFAVPMAGAVLNTVNTRLDAAAVAAILRHAEAKLFFVDYDYVRLASDALQLIAAAGAPVPLVAVIDDLDRPTGVRLGELEYEALVAHGDPTVELPELQDEWDAVTLNYTSGTTSAPKGVVYSHRGAYLSTTSLLMSWEVGTEPVYLWTLPMFHCNGWTFTWGMAARGGVNVCIRENRPAEVYRAIARYGVTHMCCAPVVFNILLEGGDATARLAKPVNVLTGGAPPPAALLERVEKIGFNVTHAYGLTEATGPALACEWRAQWDNLPISERARLKARQGVSVLSLADADVVTDDAAMARVPRDGKTMGEIVLRGSSIM…
Ta4CL74	MATAAADPRSGYCAATGAFRSKRAEVPLPADRDLDVVTFLASRRHSGVVALVDASTGRRTTFAELWRAVAGAATALAAPPFGLRKGHVALILSPNSVHFPVAALAAMSLGAVVTTANPLNTAAEIAKQVADARPVLAFTTRDLLPKLPRAADGLRVVLLESSSSPAPAGAADPRIVATIDEISATAPDPARRRDRVTQDDQATLLYSSGTTGPSKGVVATHRNLISMVQIVMNRFRLEDSDTTETFLCTVPMFHVYGLVAFATGLLGCGATIVVLSKFELPEMLRCISAYGVTYLPLVPPILVAMVAHPKPLPLGNLRKVLSGGAPLSKELIEGFREKYPQVEILQGYGLTESTAIGASTDSAEESRRYGTAGLLSPNTEAKIVDPETGEALPVNRTGE…
Ta4CL75	MEGSVKCDANYTPLTPLSFLERAALVYGARTAVVFGEKEYSWRDTRERCLAGASALARLGVGRRDVVAVLAANTPAMYELHFSVPMTGGVLCTLNTRHDAAMVSVLLNHSEARVFLVESQFLGVARDALALLADAGGSLPLLVTIADGDGISSDGVPEYEALLRSAPRGFEIRWPADECDPISLNYTSGTTSRPKGVIYSHRGAYLNTLATALANEMPTMPVYLWAVPMFHCNGWCMVWATAAQGGTSVCMAGSLAPKAVFEQIVRHRVTNMGGAPTVLSMLVNAPASEQRPLPVKVRISTGGAPPPPHILAKMDELGFNVVHGYGLTETYGPATLCVWKPEWDALPAAERAQIRARQGVPHVMLEGLEIKDPATMVSVPSDGRTVGEVMLRGNTVMSG…
Ta4CL76	MERGTVRCAANYAPLTPLSFIQRAAAVYGDRPAVVYAGRRPTTWREARDRCVRVAAALATRFGVARGDVVAVLSPNVPAMYELHFAVPMAGAVLCTLNTRHDAAMVSTLLKHSDAKVFLVESGLLGIGRDALQRLADSRSGAASIPVLVTISDDTDSIDLDACGNEYEALIKSAPSHFDIRWPANELDAITLNYTSGTTSRPKGVIYNHRGVYLNTIATALAYDITPMPMYLWTVPMFHGNGWSMTWAVAMQGGTNICLRHFTARVIFDNIARHGVTHMGGAPTVLNMIVNSPAVDRRPSSAETVVRVMTGGAPPPPRVLAGMEELGFVVYHIYGLTETHGAATVCTWMPEWDALPVEERARLKARQGFHHIAMEDADVKDPTTMENVPHDGKTVGEVM…
Ta4CL77	MHVQVAVLSPNVPAMYELHFAVPMAGAILCTLNTRHDAAMVSALLKHSAAKVLFVESGLLEVGRAALNNLAGDQTSATALPVLITISHDGGCINSAYNDYESLITEAPLGFDIRWPLNELDPIALNYTSGTTARPKGVIYSHRGAYLNTIATALTYNITVTPTYLWTVPMFHANGWNLSWGIAMQGGTNVFLRHFTAKVVFDKISQHKVTHMGGAPTVLNMIVNAPSGDRKPLPVIVHIMTGGAARPPNILSGMEELGFIVYQMYGLTETTGPATINTWMPEWDTLPTEERSRLTLPTDWGETPCAFVKLKTNVDATEIEIINYCRDKLPHYMAPKAVVFADLPKTSTGKTQKFILRQKARAMGSLVKT
Ta4CL78	MSSSRAALLRRLIAHRRRSIVSVSDGIGSVQRQLIRHHYSNPHHGYSNPVPDLAGARAFTSLSTPWPCRPPAPFASLSPSSFFSSLLGRGAEAEVLDMDAGTVRCAANYAPLTPLSFIERAAAVYGDRAAVVYGEARRRTWREVRERCVRVAAALAARFGVARGDVVAVLSPNVPAMYELHFAVPMAGAVLCTLNTRHDAPMVSALLKHSGAKVFLVESSLLDVGRAALKRLADSEPGAASIPVLVTISDDAGQDSGRAADYDYEGLIKSAPSEFDIRWPADELDPITLNYTSGTTSRPKGVVYNHRGAYLNTIGTVLAYDITPMPTYLWTVPMFHCNGWHLPWGVAMQVGTNVCLRHFTAALIFDSIARHGVTHMGGAPTVLNMIVNAPAADRRPLPG…
Ta4CL79	MFHVNGWSFPWGVAVVGGSNVCLRRVDAADVYAAISRHGVTHLCGAPVVLNMLANAPEAVRKTLPGKVEILTGGAPPPAAVLHRTEAIGFKVRHGYGLCETAGLATSCVWNAEWDKLPASERARLKARQGVRTPATAEVDVVDDKSGRSVPRDGSTAGEVVIRGGCVMLGYFNDEAATRASIRPDGWFYTGDVGVMHPDGYLEIRDRSKDVIISGGENISSVEVESVLYGHPAVNEAAVVARPDEFWGETPCAFVSLKVDNGRGELTEAELVAWCRERMPRYMVPKTVVFRDELPKTSTGKIQKYVLRNIAKELGPTSRGVSSKM
Ta4CL80	MDSLPKRDANHVPLSPVTFLPRAAAVYADRTSVVCGGTAFTWRQTHHRCVRLSAALQALGVARNDVVSVLAPNTPALYEMHFAVPMAGGVINAINTRLDAAGVAAILRHAAPKLMFVDYQYIRVATDAFKGVASSSLPLLVVIDDIDAPTGARVGELEYEGLVARGDPARHPPREVVDEWDAVALNYTSGTTSAPKGVVYSHRGAYLSTVGLLLQWGVGHEPVYLWSLPMFHCNGWTFTWGVAARGGANVCVRAPTADAMYSAIVDHGVTHMCVAPVLFNVLLDAHRDPLPRAVEVLTGGAPPPAALLERVERLGFHVTHAYGMTEATGPAMVCEWRERWDALPAPERAALKARQGVSAISLAGADVKNLKTMASVPRDGTTLGEIVLRGSSVMKGYYK…
Ta4CL81	MDSLPKRDANYVPLSPVTFLPRAAAVYANRTSLVCGGTAFTWRQTHDRCLRLAAALQALAVSRNDVVSVLAPNTPALYEMHFAVPMAGAVINAINTRLDAAGVAAILRHAAPKLLFVDYQYIRVATDALKSIAIDAALPLLVVIDDIDAPTGARVGELEYEDLLARGDPTRHPPRVVEDEWDAVALNYTSGTTSAPKGIVYSHRGAYLSTVGLLLQWGVAHEPVYLWSLPMFHCNGWTFTWGVAARGGVNVCVRTPTADAIYSAIADHGVTHMCAAPVLFNILLESRREPLTRRVEVLTGGAAPPAPLLERVEQLGFHVTHAYGMTEATGPAMVCEWREQWDALPPPKRALLKARQGVSALSLADADVKDLNTMRSVPRDGATLGEIVLRGSSVMKGYY…
Ta4CL82	MYEMHFAVPMAAAVLNTINTRLDAKAVAAILRHSQAKVLFVDYEYVRLANGALQIVADAGAPVPPVAVIDDIDRPTGVRLGVGELEYEALVSDGDPAAELPSLADEWDAVTLNYTSGTTSAPKGVVYSHRGAYLNTTSQLLSWGVGTEPVYLWTLPMFHCNGWTLTWGMAARGGVNVCIRENRAADVYRAISDHGVTHMCCAPVVLNILLDGIGEARRLAAPVHVLTGGAPPTAALLDRVERVGFKVTHGYGLTEATGPALACEWRHEWDLLPLPERSRLKARQGVSVLSLADTNVVDNNTMASVPRDGKSVGEIVLRGSSIMKGYLDNPEENDKAFKGGWFMTGDVGVMHPDGYIEVKDRSKDVIISGGENICSKEVEEVLLQHQAVADAAVVAMAHP…
Ta4CL83	MSSTHGHGGISGAGYCATTKSFASLRPPQPLPAAEVPLTFPALVLSLLPSPLPAHPALLDAATGEAISYPAFLSQVRALVGALRSRLLPLGRGDVAFVLAPARLDVPVLHFALLAAGVIVSPANPALTGGEVARLVSLSGASIAFAVSSTAAKLPAGLPTVLLDSTHFRSLLHLHDGRDEKESVLQPLELDNGVVCQSATATIHYSSGTTGPVKAVAVPHRSLIAQALGFHALHLHVKSRKAKERTLMGAPMFHAMGFFFALNGLARGLTTVVMTDTGTGLRGMLGAAQRWEVTEIMASPPVVLGITKHPRRLPSLLRVICGGAPLPGSVAEQFRQRFPHVDLCVGYGSTETGGISLMSNQEECSRVGSAGRIYHNVEVRIVDIVTGEPLSVGQKGELC…
Ta4CL84	MYEMQFGVPMSGAVLNNINTRLDARTVSVLLHHSGSKLVLVDPASLQLPEDALRLLPPEHSAPRVVVADDPHEKELLPAPATALTYERLLEKGDPDFAWVRPANEWEPMILNYTSGTTSAPKGVLHCHRGIFLITLDSLVDWGMPARPTYLWTLPMFHVNGWSFPWGMAVVGGTNVCLRRVDAADVYAAISRHGVTHLCGAPVVLNMLANAPEAVRKTLPGNVEILTGGAPPPAAVLHRTEAIGFKVRHGYGLCETAGLATSCVWNAEWDKLPATERARFKARQGVRTPATAEVDVVDEKTGRSMPRDGSTVGEVVIRGGCVMLGYFNDEAATGAAIGDGWFYTGDVGVMHPDGYLEIRDRSKDVIISGGENISSVEVESVLYGHPAENEAAVVARPDE…
Ta4CL85	MDSLPKRDANHVPLSPVTFLPRAAAVYADRTSVVCGGTAFTWRQTHDRCVRLSAALQALGVARNDVVSVLAPNTPALYEMHFAVPMAGGVINAINTRLDAAGVAAILRHAAPKLLFVDYQYIRVATDALKSIASSSLPLLVVIDDIDAPTGARVGELEYEGLVARGDPARHPPREVVDEWDAVALNYTSGTTSAPKGVVYSHRGAYLSTVGLLLQWGVGHEPVYLWSLPMFHCNGWTFTWGIAARGGANVCVRAPTADAMYSAITDHGVTHMCVAPVLFNVLLDAHRDPLPRAVEVLTGGAPPPAALLERVERLGFHVTHAYGMTEATGPAMVCEWRERWDALPAPERAALKARQGVSAISLAGADVKNLKTMASVPRDGTTLGEIVLRGSSVMKGYYK…
Ta4CL86	MEKLPKRPANYVPLSPVGFLPRAAAVYGDRTSVVYGRLRFTWSHTYERCRRLAAALLSLGVRKNDVVSVLAPNVPAMYEMHFAVPMAAAVLNTVNTRLDAKAVAAILRHSQAKVLFVDNDYVSLANDALQVVADAGARVPLVAVIVDIDRPTGVRLGVGELEYEALVSGGDPASELPSLADEWDAVTLNYTSGTTSAPKGVVYSHRGAYLNTTSQLLSWGVGTEPVYLWTLPMFHCNGWTLIWGMAARGGVNVCIRENRAADVYRAISDHGVTHMCCAPVVLNILLDGIGEARRLAAPVHVLTGGAPPTATLLDRVERVGFKVTHSYGLTEATGPALACEWRHEWDLLPLLERSRLKARQGVSVLSLADANVVDDNTMASVPRDGKSVGEIALRGSSIM…
Ta4CL87	MSSTHGHGHGGSSGAGYCATTKSFVSLRPPLPAAEVPLTFPALVLSLLPSPLPTQPALLDAATGEAISYPAFLSQVRALVGALRSRLVPLGRGDVAFVLAPARLDVPVLHLALLAVGVVVSPANPALTAGEVSRLVSLSGASVAFAVSSTAAKLPAGLPTVLLDSTHFRSLLHLHNGRDEKEPAPLELDSTGVVCQSATATIHYSSGTTGPVKAVAVPHRSLIAQALGFHALHLHVKSRKVKERTLMGAPMFHAMGFFFALNGLARGLTTVVMTDTGTGTGLRGMLGAAERWEVTEIMASPPVVLGITKHPRRLTSLLRVICGGAPLPGSVAEQFRRRFPHVDLCVGYGSTETGGISLMSNQEECSRVGSTGRIYHNVEVRIVDIVTGEPLSVGQKGEL…
Ta4CL88	MEKLGMNPVNSCPLTPLGFLERAATAFGGCRSVVYHDVVWTWRQTFRRCLRLASALVSLGVSRGDVVSALLPNVPAMYEMHFGVPMSGAVLNTINTSLDAPTVAVLLAHSGAKIIFADPAFLSLLADALRLLPAGGQPAPCVILVEDPYYKEEESTTSDEELAALTTYEMLLEMGDPEFAWVRPATEWDPMILNYTSGTTSAPKGVVNCHRGIFLITVNSLIDWAVPARPTFLWTLPMFHANGSSFPWGMAMVGGTNVCLRRVDAAEVYAAISRHDVTHLCASPMVLNVLANAPEGVRRLPAAGKVRVLTGGAQLPVAVLELAEAVGFQVSHGYGLSETGGLVVSCVWKEEWNKLPAPERARLKTRQGVRTPVMAEVDILDSETGRSVPRDGSTMGEIV…
Ta4CL89	MEGAVLCAANHAPLTPLSFLERSALVYPDRPAVVAAAGDAPPRTWRETRARCLRLAAALAGLGVRRRHVVAVFAQNVPAMCELHFAVPMAGAVICALNSRLDAAMASVLLRHSEARVLFMDAALLGVAREALRLLSDAGATPPAVVLIRELLHGCDDDGSTSSLSGTTGTEHEYEALVSGGGSPEFAARWPADENEPIALNYTSGTTSRPKGVIYTHRGAYLNSLAAVLLNDMASMPVYLWTVPMFHCNGWCMAWGVAAQGGTNVCLRKVTGAAIFDAVARHGVTHMGGAPTVLGMIVHAAPEERRPLPPGRKVAVMTGGAPPPPAVLFRMEELGFLVIHSYGLTETYGPATVCTWKPEWDALPAGERAAIKARQGLHHLGLEVDVKDPATMRSVPADG…
Ta4CL90	MGSVPEESVAAEVVFRSRLPDIEIPNEQTLQSYCFAKMAEVGSRPCIIDGQTGASYTYAEVESLSRKAAAGLRRMGVGKGDVVMNLLRNCPEFAFSFLGAARLGAATTTANPFYTPHEIHRQADAAGAMLIVTEACAVDKVLEYAAGKGLPVVTVDGARDGCVDFAELIAGEELPRDEEAGIHPDDVVALPYSSGTTGLPKGVMLTHRSLITSVAQQVDGENPNLYFSKEDVLLCLLPLFHIYSLNSVLLAGLRAGSAMVIMRKFDIGALVELVRAHGITIAPFVPPIVVEIAKSPQVTAGDLASIRMVMSGAAPMGKDLQDAFMAKIPNAVLGQGYGMTEAGPVLAMCLAFAKEPFKVKSGSCGTVVRNAGLKIVDPDTGASLGRNQPGEICIRGEQI…
Ta4CL91	MIKVAAPEVQQPQAVAAAEAVSAVVPEATIFRSKLPDIDIPSHLPLHEYCFARAAELPDAPCLIAAATGRTYTFAETHALCRKAAAALHRLGVGHGDRVMILLQNCVEFAVAFFGASFLGAVSTAANPFCTPQEIHKQLVASGAKMIVTQSAYVDKLRHESFPRISTSGGDDTLTVITVDDEAATPDGCLPFWGVVGSADEGSVPEVSISPDDAVALPYSSGTTGLPKGVVLTHGGLVSSVAQQVDGENPNLYMREGDVALCVLPLFHIFSLNSVLLCAVRAGAAVMLMPKFEMGAMLAGIERWRVTVAAVVPPLVLALAKNPVVEQHDLSSIRIVLSGAAPLGKELQDALRGRLPQAIFGQGYGMTEAGPVLSMCPAFAREPTPAKSGSCGTVVRNAE…
Ta4CL92	MGAATAGQQAGGTPDKLRHVESMSERPSGAGSISGISAVVLGESLADEEHELVFPSAEFSATALVSSPQQYKEMYERSIKDPAGFWSEIADAFYWKEKWNPSEVCSENLDVSKGPVHISWFKGGKTNICYNAVDRNVEAGNGDKIALYWEGNEPGQDGKLTYSELVEKVCQLANYLKSVGVGKGDAVIIYLPMLLELPIAMLACARIGAVHSVVFAGFSADSLAQRIVDCKPKLVLTCNAVKRGPKPILLKDIVDAALVESEKNGFSVGICLTYENQSVMKRQDTKWQAGRDVWWQDVVTNFPTKCDVEWVDAEDPLFLLYTSGSTGKPKGVMHTSGGYMVYTATTFKYAFDYKPTDIYWCTADCGWITGHSYVTYGPLLNGAAVLVFEGTPNYPNAGR…
Ta4CL93	MEKLGMNSVNACPLTPLGFLERAATAFGGCRSVVYHDVVWTWSQTFRRCLRLASALVSLDVSRGDVVSALLPNVPAMYEMHFGVPMSGAVLNTINTSLDAPTVAVLLAHSGAKIIFADPAFLPLLTDALRLLPPGGQPAPCVILVEDPYYEEESTTTHELAVLTTYEMLLEKGDPEFTWVRPATEWDPMILNYTSGTTSAPKGVVNCHRGIFLITVNSLIDWAVPARPTFLWTLPMFHANGSSFPWGMAMVGGTNVCLRSVDAAEVYATIDRHGVTHLCASPMVLNVLTNAPEGVRRLPATGKVRVLTGGAQLPAAVLELAEAVGFQVSHGYGLSETGGLVVSCVLKDEWNKLPAPERARLKTRQGVRTPVMAEVDILDSETGRSVPHDGSTMGEIVLR…
Ta4CL94	MEKLGMNPVNACPLTPLGFLERAATAFGGCRSVVYHDAVWTWSQTFRRCLRLASALVSLGVSRGDVVSALLPNVPAMYEMHFGVPMSGAVLNTINTSLDAATVAVLLGHSGAKIVFADPAFLPLLTDALHLLPPGGQPAPRVILVEDPYYEKERANDEVAVLTTYEMLLEKGDPEFAWVRPATEWDPMILNYTSGTTSAPKGVVNCHRGIFLITVNSLIDWAVPARPTFLWTLPMFHANGSSFPWGMAMVGGTNVCLRRVDAVEVYATIARNDVTHLCASPMVLNVLANAPEGVRRLLTAGKVRVLTGGAQLPAAVLELAEAVGFQVSHGYGLSETGGLVVSCVWKDEWNKLPAPERARLKTRQGVRTPVMAEVAILDSETGRSVPHDGSTMGEIVLSG…
Ta4CL95	MEGAVLCAANHAPLTPLSFLERSALVYPDRPAVLAAAGDAPPRTWRETRARCLRLAAALAGLGVQRRHVVAVFAQNVPAMCELHFAVPMAGAVICALNSRLDAAMASVLLRHSEARVLFVDAALLGVAREALRLLSDAGATPPAVVLIRELLDGCDDGSTSSFSGATGTVYEYEALVSGGGSPEFAVRWPEDENEPIALNYTSGTTSRPKGVIYTHRGAYLNSLASVLLNDMPSMPVYLWTVPMFHCNGWCMAWGVAAQGGTNVCLRKVTGAAIFDAVSRHGVTHMGGAPTVLGMIVHAAPEERRPLPAGRKVAVMTGGAPPPPAVLFRMEELGFLVIHSYGLTETYGPATVCTWKPEWDALPADERAAIKSRQGLHHLGLEVDVKDPATMRSVPADGA…
Ta4CL96	MRLAPKSEVDGENPNLYFSKEDVLLCLLPLFHIYSLNSVLLAGLRAGSAMVIMRKFDIGALVELVRAHGITIAPFVPPIVVEIAKSPQVTAGDLASIRMVMSGAAPMGKELQDAFMAKIPNAVLGQGYGMTEAGPVLAMCLAFAKEPFKVKSGSCGTVVRNAALKIVDPDTGASLGRNQPGEICIRGEQIMKGYLNDPESTKNTIDKDGWLHTGDIGLVDDDDEIFIVDRLKEIIKYKGFQVAPAELEALLITHPEIKDAAVVSLKDDLAGEVPVAFVMRIEGSEITEDDIKKFVAKEVVFYKRIHKVFFTDSIPKNPSGKILRKDLRARLAAGIPS
Ta4CL97	MIKVAAPEVQQPQGVAAAEAVSAVVPEATIFRSKLPDIDIPSHLPLHEYCFAKAAELPDAPCLIAAATGRTYTFAETHAFCRKAAAALHRLGVGHGDRVMILLQNCVEFAVAFFGASFLGAVSTAANPFCTPQEIHKQFVASGAKVIVTQSAYVDKLRHESFRRISTSGGEDTLTVITVDDEATTPEGCLPFWGIVGSADEGSVPEVSISPDDAVALPYSSGTTGLPKGVVLTHGGLVSSVAQQVDGENPNLYMREGDVALCVLPLFHIFSLNSVLLCAVRAGAAVMLMPKFEMGAMLAGIERWRVTVAAVVPPLVLALAKNPVVEQHDLSSIRIVLSGAAPLGKELEDALRGRLPQAIFGQGYGMTEAGPVLSMCPAFAREPTPAKSGSCGTVVRNAE…
Ta4CL98	MYERSIKDPAGFWSEIADAFYWKEKWNPSEVCSENLDVSKGPVHISWFKGGKTNICYNAVDRNVEAGSGDKIAMYWEGNEPGQDGKLTYSELLEKVCQLANYLKSVGVGKGDAVIIYLPMLLELPIAMLACARIGAVHSVVFAGFSADSLAQRIVDCKPKLVLTCNAVKRGPKPILLKDIVDAALVESEKNGFSVGICLTYENQSVMKRQDTKWQVGRDVWWQDVVTNFPTKCDVEWVDAEDPLFLLYTSGSTGKPKTPNYPDAGRCWDIVDKYKVSIFYTAPTLVRSLMRDGDEYVTRYSRKSLRVLGSVGEPINPSAWRWFYNVVGDSKCPISDTWWQTETGGFMMTPLPGAWPQKPGSATFPFFGVQPVIVDEKGQEIEGECSGYLCIKKSWPGAF…
Ta4CL99	MGSVPEESVAAAAPEVVFRSRLPDIEIPNEQTLQSYCFAKMSEVGSRPCIIDGQTGASYTYAEVESLSRKAAAGLRRMGVGKGDVVMNLLRNCPEFAFSFLGAARLGAATTTANPFYTPHEIHRQADAAGAMLIVTEACAVDKVLEYAAGKGLPVVTVDGRRDGCVEFSELIAGEELPEAEEAGIHPDDVVALPYSSGTTGLPKGVMLTHRSLITSVAQQVDGENPNLYFSKEDVLLCLLPLFHIYSLNSVLLAGLRAGSAMVIMRKFDIGALVELVRAHGITIAPFVPPIVVEIAKSPQVTAGDLASIRMVMSGAAPMGKDLQDAFMAKIPNAVLGQGYGMTEAGPVLAMCLAFAKEPFKVKSGSCGTVVRNAGLKIVDPDTGASLGRNQPGEICIRG…
Ta4CL100	MIKVAAPEAVAAAEAVSSALPEATIFRSKLPDIDIPSHLPLHEYCFARAAELPDAPCLIAAATGRTYTFAETHALCRKAAAALHRLGVGHGDRVMILLQNCVEFAVAFFGASFLGAVSTAANPFCTPQEIHKQFVASGAKVIVTQSAYVDKLRHESFRRISTSGGEDTLTVITVDDEATTPDGCLPFWGIVGSADEGSLPEVSISPDDAVALPYSSGTTGLPKGVVLTHGGLVSSVAQQVDGENPNLYMREGDVALCVLPLFHIFSLNSVLLCAVRAGAAVMLMPKFEMGAMLAGIERWRVTVAAVVPPLVLALAKNPVVEQHDLSSIRIVLSGAAPLGKELEDALRGRLPQAIFGQGYGMTEAGPVLSMCPAFAREPTPAKSGSCGTVVRNAELKVVD…
Ta4CL101	MSELPSGAGTISGISAVVLGESLADEEHDLVFPSAEFSASALVSSPKQYKEMYERSIKDPAGFWSEIADAFYWKEKWNPSEWFKGGKTNICYNAVDRNVEAGNGDKIAMYWEGNEPGQDGKLTYSELREKVCQLANYLKSVGVGKGDAVVIYLPMLLELPIAMLACARIGAVHSVVFAGFSADSLAQRIVDCKPKLVLTCNAVKRGPKPILLKDIVDAALVESEKNGFSVGICLTYENQSVMKRQDTKWQAGRDVWWQDVVTNFPTKCDVEWVDAEDPLFLLYTSGSTGKPKGVMHTSGGYMVYTATTFKYAFDYKPTDIYWCTADCGWITGHSYVTYGPLLNGAAVLVFEGTPNYPDAGRCWDIVDKYKVSIFYTAPTLVRSLMRDGNEYVTRYSRKS…
Ta4CL102	MAAAAAAAAEVDEPCCISHAFDRAARRDPARLAVVHAGDGGRRFACGDLLCAVSSLSRRIAAALPRPSTDHPGDDESPGCSDRQRGGAGATPRVVGVYASPSVEYVAAVLAVLRCGEAFLPLDPSWPEDRVRSAVSASNAALLVSAGVSHEDDVLKGCSCPVLRLNGDIRQGLYDGEVGIGGDELAWPCEHERPREFCYVMFTSGSTGRPKGVCGMEKGLLNRFLWMQRRNPLCSDDVLLFKTSVSFVDHLQEFLSAVLTSTTLVIPPNNWRANPASLANLIKAYRISRVTIVPSLMEIILPTLEKNISCGYNSLKILVFSGEILSLVLWKRVREILPETTIINLYGTTEVSGDCTFFDCKDLPAILEREEITSVPIGFPIANCEVFLVKHAGIAAEGE…
Ta4CL103	MAAAAAAEEPCCISHAFDRAARRDPARLAVVHAGDGGRRFACGDLLCAVSSLSRRIAAALPRPSTDHPGDDESPGCSDRYRGGAGATPRVVGVYASPSVEYVAAVLAVLRCGEAFLPLDPSWPEDRVRSAVSASNAALLVSAGVSHEDDVLKGCSCPVLRFDGDIRHGFDGVEAGVGGDELFWPCERERLRDFCYVMFTSGSTGRPKGVCGTEKGLLNRFLWMQRWNPLCSDDVLLFKTSVSFVDHLQEFLSAVLTSTTLVILPNNWRANPASLANLIKAYRISRVTIVPSLMEIILPTLEKNISYGYNSLKILVFSGEILSLVLWKRVREILPETTIINLYGTTEVSGDCTFFDCKDLPGILEREEITSVPIGFPIANCEVFLVTHAGIADEGEICVS…
Ta4CL104	MVDANGRGRMPTAAHRPPTLTGRASSQTSSVLLDWIFNPRYTFGHELPLPRRPRLIMASGHIAQCLGGILARRAGATVAVSGDLRLNGAQLVDGVRSLAAGLLERGVRPGDVVAVVGFNSIEYMELLLAIPYIGAVVAPLNYRWSFEEAVQALELVRPSAFIFDGAYSSWALRLMESQIFSSICLYVTIGNPVNTSQGANFVSVDRVKRTCRGTTEMEPVSRDVALICFTSGTTGQPKGVAISHTSLIIQSLAKIAVVGYGEDDVYLHTAPLCHIGGISSCLAILMAGGCHVLIPKFDAKSAIKAIQEHKVTCFITVPTIMADLMSYSRKDKISGCGSVTKILNGGGGLSDELINGASHLFFNAAIFSAYGMTEACSSLTFMPINKPELQETKNQLSNQ…
Ta4CL105	MGSVAADAPEATETVFRSRLPDIEIPAHLTLQDYCFERLPEVAARPCLIDGQTGAVHTYAEVSELSRRCAAGLRRLGVGKGDVVMNLLRNCPEFAFVFLGAARLGAATTTANPFCTPHEIHRQASAAGARLIVTEACAVDKVRAFAAERGIPVVTVDGPASDDGGCLAFDEALLPAEPLAADEQVDPDDVVALPYSSGTTGLPKGVMLTHRSLVTSVAQQVDGENPNLYFGPNDVLLCVLPLFHIYSLNSVLLAGLRAGCAIVIMRKFDHGALVRLVRAHAVTVAPFVPPIVVEIAKSDRVTAADLASIRMVMSGAAPMGKDLQDAFMAKIPNAVLGQGYGMTEAGPVLSMCLAFAKEPFGVKSGSCGTVVRNAELKIVDPDTGASLGRNLPGEICIRG…
Ta4CL106	MVGVTGRASSQTSSFFWIGFAILYTLSGTTSPFRVAPASFMASGHIAQCLGGILARRAGATVAVSGDLCLNGAQLVDGVRSLAAGLLERGVRPGDVVAVVGFNSIEYMELLLAIPYIGAIVAPLNYRWSFEEAVQALELVRPSAFIFDGAYSSWALRLMESQSFSSICLYVTIGDPVNIGQGANFVSVDHVKRSCRGTTEMEPVSAPRDVGLICFTSGTTGQPKGVAISHTSLIIQSLAKIAVVGYGEDDVYLHTAPLCHIGGISSCLAILMAGGCHVLIPKFDAKSAIKAIQEHKVTCFITVPTIMADLLSYSRKDKISGCGSVAKILNGGGRLSDELINGASHLFFNAAIFSAYGMTEACSSLTFMRMNNPEVEETKNQLTKQSEGVCVGKPSPHVE…
Ta4CL107	MAAAAAEEEEEPCCISHAFGRAARRYPARLAVVHAGDGGRRFACGDLLSAVSSLSRRIAAALPRPSTDHRGVDGSPGCSDRHGGGAGATPRVVGVCATPSVEYVAAVLAVLRCGEAFLPLDPSWPEDRVRSAVSASNAALVVSAGVSHEDDVLKGSSCPVLRFNGDIRQGSDDGEVWIDGDELAWPCEHERPREFCYVMFTSGSTGRPKGVCGTEKGLLNRFLWMQRRNPLCSDDVLLFKTSVSFVDHLQEFLSAVLTSTTLVIPPNNWRANPASLANLIKAYRISRVTIVPSLMEIILPTLEKNISCGYNSLKILVFSGEILSLVLWKRVREILPETTIINLYGTTEVSGDCTFFDCKDLPAILEREEITSVPIGFPIANCEVFLVKHAGIAAEGEIC…
Ta4CL108	MAAAAAAASAEADEPCCISHAFERAARRDPARLAVVHAGDGRRRFACGDLLSAVSSLSRRIAAALPRPSTDHPGDEGSPGCLDRHGGGADATPRVVGVYASPSVEYVVAVLAVLRCAEAFLPLDPSWPEDRVRSAVSASNAALVVSAGVSHEDDVLKGSSCPVLQFNGDIRCRQGSDDVEAGVGGDELVWPCERERLRDFCYVMFTSGSTGRPKGVCGMEKGLLNRFLWMQRRNPLCSDDVLLFKTSVSFVDHLQEFLSAVLTSTTLVIPPIDWRANPTSLANLIKAYRISRMTIVPSLMEIILPTLEKNISCVYNSLKILVFSGEILSLVLWKRVREILPETTIINLYGTTEVSGDCTFFDCKDLPGILEREEITSVPIGFPIANCEVFLVTHAGIAD…
Ta4CL109	MASGHIAQCLGGILASRAGATVAVSGDLRLNGAQLVDGVRSLAAGLLERGVRPGDVVAVVGFNSIEYMELLLAIPYIGAIVAPLNYRWSFEEAAQALELVRPSAFIFDGAYSSWALRLMESQSFSSICLYITIGDPVNTGQGANFVSVDHVKRSCRGTAEMEPVSAPRDVALICFTSGTTGQPKGVAISHTSLIIQSLAKIAVVGYGEDDVYLHTAPLCHIGGISSCLATLMAGGCHVLIPKFDAKSAIKAIQEHRVTCFITVPAIMADLLSYSRKDKLSGCGSVTKILNGGGGLSDELINGASHLFFNAAIFSAYGMTEACSSLTFMRINNPELQEAKNQLSKQSEGVCVGKPSPPVEIRIDRDESNSSSSQMGKILTRGLHTMVGYWGNNTADTPES…
Ta4CL110	MGSVAADAPEAPVATETVFRSRLPDIEIPAHLTLQDYCFERLPEVAARPCLIDGQTGAVHTYAEVEQLSRRCAAGLRRLGVGKGDVVMNLLRNCPEFAFVFLGAARLGAATTTANPFCTPHEIHRQASAAGARLIVTEACAVDKVRAFAAERGIPVVTVDGPASGDGGCLAFDDALLPAEPLAADELVDPDDVVALPYSSGTTGLPKGVMLTHRSLVTSVAQQVDGENPNLYFGEDDVLLCVLPLFHIYSLNSVLLAGLRAGCAIVIMRKFDHGALVSLVRAHAVTVAPFVPPIVVEIAKSDRVTAADLASIRMVMSGAAPMGKDLQDAFMAKIPNAVLGQGYGMTEAGPVLSMCLAFAKEPFGVKSGSCGTVVRNAELKIVDPDTGASLGRNLPGEIC…
