# Supplementary material for: Characterization of 4-Coumarate-CoA Ligase (4CL) Genes in Wheat Uncovers Ta4CL91’s Role in Drought and Salt Stress Adaptation
Source: Plants (Basel). 2025 Apr 25;14(9):1301. doi: 10.3390/plants14091301 (PMC12073920; doi:10.3390/plants14091301)
Supplement: Supplementary file 1 [file plants-14-01301-s001.zip › Table S2.xls]

## Sheet: Sheet1
Table S2. Conserved motif sequences in wheat 4CL family proteins
Motif	Length	Amino Acid Sequence	E_value
Motif 1	21	DGYJEIVDRLKDVIKSGGENI	8.1e-1404
Motif 2	34	SPAEVESVLYSHPAVADAAVVARPDEHWGETPCA	3.2e-1915
Motif 3	18	DZWDPAALNYTSGTTGRP	3.0e-979
Motif 4	21	GEJCLRGPSVMKGYLNBPEAT	8.3e-1198
Motif 5	21	VVFVDSJPKTATGKILKRELR	2.8e-1015
Motif 6	15	PVYLWTLPMFHCNGW	3.7e-851
Motif 7	38	MEKLPKNPANYCPLTPLGFLERAAAVYGDRPSVVYGGT	1.3e-907
Motif 8	29	CAWKPEWDKLPASERARLKARQGVRTPGL	2.0e-888
Motif 9	34	RFDAAAVYRAIARHGVTHLCGAPVVLNMLVNAPE	6.2e-1025
Motif 10	15	DSDGWLHTGDLGVVH	5.0e-824
