# Supplementary material for: Characterization of 4-Coumarate-CoA Ligase (4CL) Genes in Wheat Uncovers Ta4CL91’s Role in Drought and Salt Stress Adaptation
Source: Plants (Basel). 2025 Apr 25;14(9):1301. doi: 10.3390/plants14091301 (PMC12073920; doi:10.3390/plants14091301)
Supplement: Supplementary file 1 [file plants-14-01301-s001.zip › Table S3 .xlsx]

## Sheet: PCR primers
Table S3. Primers used in this study
Primer	Sequence(5'-3')
VIGS-Ta4CL91-F	TCTGTGAGTAAGGTTACCGAATTC CGACCGCGTCAAGGAGCTCA
VIGS-Ta4CL91-R	ACGCGTGAGCTCGGTACCGGATCC TTGATGGCCTCCTCGGCGAT
VIGS-TaPDS-F	TCTGTGAGTAAGGTTACCGAATTC CAACTATGCTAGAGCTAGCC
VIGS-TaPDS-R	ACGCGTGAGCTCGGTACCGGATCC TGTGTAATCGCCGGCCAGAT
qPCR-Ta4CL7-F	TGCGTGATGGTTCCGTGTAT
qPCR-Ta4CL7-R	GTCTGCCACCAAGTGTCTGA
qPCR-Ta4CL20-F	CTGTCGTGTTTGCTGGCTTC
qPCR-Ta4CL20-R	GCACTTTCAACCAGAGACGC
qPCR-Ta4CL45-F	ATGGCGCTCAGTGTTGCTAT
qPCR-Ta4CL45-R	TGTGCTCACCTGACGAAGAC
qPCR-Ta4CL63-F	CTGAAAACCGGTGACCCAGA
qPCR-Ta4CL63-R	TCCCCACACCATAGCAACAC
qPCR-Ta4CL83-F	TGACGGAGATAATGGCGTCG
qPCR-Ta4CL83-R	TCCGTTGAGCCATAACCCAC
qPCR-Ta4CL91-F	CCCGCAGATCATGAAAGGCT
qPCR-Ta4CL91-R	CACCTGGAAGCCCTTGAACT
qPCR-Ta4CL93-F	GATCACCGTCAACTCGCTCA
qPCR-Ta4CL93-R	GCGATCGATGGTGGCATAGA
qPCR-TaActin-F	GAAGTGCTTTTGAAGAGTCGGT
qPCR-TaActin-R	TTATTTCATACAGCAGGCAAGC
qPCR-VIGS-Ta4CL91-F	GCGTCAAGGAGCTCATCAAG
qPCR-VIGS-Ta4CL91-R	GGCGGCGTCATCCTTTTG
		puc-N
